# Supplementary material for: Closing yield gaps for rice self-sufficiency in China
Source: Nat Commun. 2019 Apr 12;10:1725. doi: 10.1038/s41467-019-09447-9 (PMC6461608; doi:10.1038/s41467-019-09447-9)
Supplement: Supplementary file 3 — Source Data [file 41467_2019_9447_MOESM3_ESM.xlsx]

## Sheet: Table 1
Table 1	scenario 1		scenario 2	single-rice	intercept		-90.788		scenario 3	single-rice	intercept		-90.788		Senario 4	single-rice	intercept		-90.788
	Single rice harvested area (Mha)	18.2			slope (t ha-1season-1)		0.448				slope (t ha-1 season-1)		0.448				slope (t ha-1 season-1)		0.448
	Doulbe rice harvested area (Mha)	12		double-rice	intercept		-47.255			double-rice	intercept		-47.255			double-rice	intercept		-92.57
	Project production in 2030 (MMT)	217			slope (t ha-1season-1)		0.0263				slope (t ha-1 season-1)		0.0263				slope (t ha-1 season-1)		0.448
	Ya-single (t/ha)	7.44	year	single	double	single production	double production	total production	year	single	double	single production	double production	total production	year	single	double	single production	double production	total production
	Ya-double (t/ha)	5.91	2014	7.4952	5.7132	136.413	68.5584	204.971	2014	7.4952	5.7132	136.413	68.5584	204.971	2014	7.4952	5.7132	136.413	68.5584	204.971
	Total production (MMT)	206.328	2015	7.544	5.7395	137.301	68.874	206.175	2015	7.544	5.7395	137.301	68.874	206.175	2015	7.544	5.762	137.301	69.144	206.445
			2016	7.5928	5.7658	138.189	69.1896	207.379	2016	7.5928	5.7658	138.189	69.1896	207.379	2016	7.5928	5.8108	138.189	69.7296	207.919
			2017	7.6416	5.7921	139.077	69.5052	208.582	2017	7.6416	5.7921	139.077	69.5052	208.582	2017	7.6416	5.8596	139.077	70.3152	209.392
			2018	7.6904	5.8184	139.965	69.8208	209.786	2018	7.6904	5.8184	139.965	69.8208	209.786	2018	7.6904	5.9084	139.965	70.9008	210.866
			2019	7.7392	5.8447	140.853	70.1364	210.99	2019	7.7392	5.8447	140.853	70.1364	210.99	2019	7.7392	5.9572	140.853	71.4864	212.34
			2020	7.788	5.871	141.742	70.452	212.194	2020	7.76	5.871	141.232	70.452	211.684	2020	7.76	6.006	141.232	72.072	213.304
			2021	7.8368	5.8973	142.63	70.7676	213.397	2021	7.76	5.8973	141.232	70.7676	212	2021	7.76	6.0548	141.232	72.6576	213.89
			2022	7.8856	5.9236	143.518	71.0832	214.601	2022	7.76	5.9236	141.232	71.0832	212.315	2022	7.76	6.1036	141.232	73.2432	214.475
			2023	7.9344	5.9499	144.406	71.3988	215.805	2023	7.76	5.9499	141.232	71.3988	212.631	2023	7.76	6.1524	141.232	73.8288	215.061
			2024	7.9832	5.9762	145.294	71.7144	217.009	2024	7.76	5.9762	141.232	71.7144	212.946	2024	7.76	6.2012	141.232	74.4144	215.646
			2025	8.032	6.0025	146.182	72.03	218.212	2025	7.76	6.0025	141.232	72.03	213.262	2025	7.76	6.25	141.232	75	216.232
			2026	8.0808	6.0288	147.071	72.3456	219.416	2026	7.76	6.0288	141.232	72.3456	213.578	2026	7.76	6.2988	141.232	75.5856	216.818
			2027	8.1296	6.0551	147.959	72.6612	220.62	2027	7.76	6.0551	141.232	72.6612	213.893	2027	7.76	6.3476	141.232	76.1712	217.403
			2028	8.1784	6.0814	148.847	72.9768	221.824	2028	7.76	6.0814	141.232	72.9768	214.209	2028	7.76	6.3964	141.232	76.7568	217.989
			2029	8.2272	6.1077	149.735	73.2924	223.027	2029	7.76	6.1077	141.232	73.2924	214.524	2029	7.76	6.4452	141.232	77.3424	218.574
			2030	8.28	6.134	150.696	73.608	224.304	2030	7.76	6.134	141.232	73.608	214.84	2030	7.76	6.494	141.232	77.928	219.16
						Summary	Scenario	1	2	3	4
							Production	206	224	215	219
							Surplus	-11	7	-2	2
	*Data of Ya for single- and double- rice were from Fig.2 results; Data of rice harvested area for single and double rice were from National Bereau of Statistics of China (http://www.stats.gov.cn/)1; Data of total production in 2030 of 217 MMT was calculated from three studies25-27; intercepts and rates were from Extended Data Fig. 6.

## Sheet: Fig. 1
Fig. 1	Year	Total Harvested Area (Mha)	Single Season Harvested Area (Mha)	Double Season Harvested Area (Mha)	Total Production (MMT)	Single Season Production (MMT)	Double Season Production (MMT)	Single Season Yield (t/ha)	Double Season Yield (t/ha)	Data were collected from NBSC1
	2014	30.3099	18.3331	11.9768	206.507	134.536	71.9714	7.4067	5.9232
	2013	30.3118	18.1863	12.1255	203.612	132.976	70.6362	7.3119	5.8277
	2012	30.1371	18.0188	12.1183	204.236	133.569	70.6673	7.4128	5.8288
	2011	30.057	18.1005	11.9565	201.001	133.081	67.9197	7.3524	5.6811
	2010	29.8734	17.8528	12.0206	195.761	129.148	66.6135	7.234	5.537
	2009	29.6269	17.5272	12.0997	195.103	126.606	68.4975	7.2234	5.6617
	2008	29.2411	17.4227	11.8184	191.896	126.14	65.7558	7.24	5.5629
	2007	28.9188	17.1382	11.7806	186.034	121.006	65.0282	7.0606	5.5192
	2006	28.9379	16.84	12.0979	181.718	115.935	65.7834	6.8845	5.4349
	2005	28.8472	16.2722	12.575	180.588	114.101	66.4872	7.0121	5.2873
	2004	28.3788	16.068	12.3108	179.088	113.912	65.1754	7.0894	5.2982
	2003	26.5078	14.881	11.6268	160.656	99.2674	61.3882	6.6707	5.2797
	2002	28.2016	15.7642	12.4374	174.538	109.007	65.5312	6.9149	5.263
	2001	28.8124	15.3704	13.442	177.58	104.038	73.5422	6.7688	5.4641
	2000	29.9617	15.5729	14.3888	187.908	109.064	78.8436	7.0035	5.4806
	1999	31.2835	15.3003	15.9832	198.487	109.397	89.0903	7.15	5.5658
	1998	31.2138	14.9622	16.2516	198.713	109.554	89.1593	7.322	5.475
	1997	31.7649	14.6535	17.1114	200.735	105.023	95.7122	7.1671	5.5942
	1996	31.4056	14.0778	17.3278	195.103	99.6997	95.403	7.0821	5.4971
	1995	30.7441	12.4558	18.2883	185.226	83.9244	101.302	6.7378	5.5027
	1994	30.1714	12.4619	17.7095	175.933	80.64	95.293	6.4709	5.3568
	1993	30.3552	12.1439	18.2113	177.514	78.997	98.517	6.5051	5.3809
	1992	32.0902	14.1779	17.9123	186.222	90.968	95.254	6.4162	5.3175
	1991	32.59	13.8241	18.7659	183.813	86.659	97.154	6.2687	5.1743
	1990	33.0645	13.8078	19.2567	189.331	88.841	100.49	6.4341	5.2218
	1989	32.7004	13.5607	19.1397	180.13	83.296	96.834	6.1424	5.0607
	1988	31.9875	13.2095	18.778	169.107	77.407	91.7	5.8599	4.8872
	1987	32.1928	13.0552	19.1376	174.262	79.763	94.499	6.1097	4.9755
	1986	32.2661	12.9261	19.34	172.224	77.933	94.291	6.0291	4.8797
	1985	32.0701	12.7883	19.2818	168.569	74.586	93.983	5.8324	4.8757
	1984	33.1786	12.5374	20.6412	178.255	76.48	101.775	6.1001	4.9322
	1983	33.136	12.2165	20.9195	168.865	69.915	98.95	5.723	4.7297
	1982	33.0695	11.9553	21.1142	161.595	63.72	97.875	5.3299	4.6373
	1981	33.2946	11.946	21.3486	143.955	58.285	85.67	4.8791	4.0149
	1980	33.8784	11.6001	22.2784	139.905	54.055	85.85	4.6599	3.855

## Sheet: Fig. 2
Fig. 2	Yp simulation results	WS_China	Cropping System	Harvest year	Yp (14% WC)	Maturity GDD	Rice density (plant/ha)	sowing date	station ave Yp-	Yp,Ya and Yg at station level to cz level upscaling	Station ID	Cropping System	Station Name	cz	Harvested Area	Station_Yp	Station_Ya	Station_Yg	Station_Yp-share	Station_Ya-share	Station_Yg-share	cz_Yp	cz_Ya	cz_Yg	Yp,Ya and Yg at cz level to cropping system level upscaling	CROPSYS	cz	Yp-cz	Ya-cz	Yg-cz	Total harvested area (ha)	ratio	Yp cropsys-share	Yp cropsys	Ya cropsys-share	Ya cropsys	Yg cropsys	Yp,Ya and Yg at croppying system level to country level upscaling		ratio	Yp cropsys	Ya cropsys	Yg cropsys	Yp country	Ya country	Yg country
	* Yield unit: t/ha	50853	single	2004	9.8283	1475.25	560000	2016-04-15	9.88333		57483	double	Tianmen, Hubei	6703	299359	9.4347	6.9685	2.4662	9.4347	6.9685	2.4662	9.4347	6.9685	2.4662	double sum area (ha)	double	6703	9.4347	6.9685	2.4662	515617	0.0327184	0.308689	8.9753	0.227998	5.91369	3.06162		double	0.4	8.9753	5.91369	3.06162	9.79161	6.82819	2.96342
	cz: Climate zone	50853	single	2005	8.7658	1475.25	560000	2016-04-15			57841	double	Jingzhou, Hunan	6802	90363.4	9.1184	6.784	2.3344	0.529839	0.394195	0.135644	9.33024	6.13139	3.19885	1.57592e+07	double	6802	9.33024	6.13139	3.19885	4.0607e+06	0.257671	2.40413		1.57988				single	0.6	10.3358	7.43787	2.89795
		50853	single	2006	7.5865	1475.25	560000	2016-04-15			57860	double	Shaoyang, Hunan	6802	586058	9.3463	6.023	3.3233	3.52219	2.26979	1.2524				single sum area	double	6803	8.97051	5.82581	3.1447	3.43697e+06	0.218093	1.9564		1.27057
		50853	single	2007	10.302	1475.25	560000	2016-04-15			58467	double	Cixi, Zhejiang	6802	118596	9.57675	5.60203	3.97472	0.730336	0.427218	0.303118				8.91306e+06	double	6902	8.74809	5.66663	3.08146	3.00389e+06	0.190611	1.66748		1.08012				Harvested area (Mha)	Year	Total	Single	Double
		50853	single	2008	10.818	1475.25	560000	2016-04-15			58549	double	Jinhua, Zhejiang	6802	72595.4	8.78515	5.8473	2.93785	0.410101	0.272959	0.137142					double	6903	9.1468	6.61394	2.53286	914180	0.0580092	0.530599		0.383669					2014	30.3099	18.3331	11.9768
		50853	single	2009	10.903	1475.25	560000	2016-04-15			58608	double	Zhangshu, Jiangxi	6802	687519	9.35943	6.25932	3.10012	4.13778	2.76722	1.37055					double	7802	8.58709	5.96134	2.62575	2.26075e+06	0.143456	1.23187		0.85519					2013	30.3117	18.1863	12.1255
		50853	single	2010	9.253	1475.25	560000	2016-04-15			57493	double	Jiangxia, Hubei	6803	520982	9.50416	5.80522	3.69894	1.97951	1.2091	0.770408	8.97051	5.82581	3.1447		double	7902	8.81048	5.19157	3.61891	1.56712e+06	0.0994417	0.876129		0.516258					2012	30.1371	18.0188	12.1184
		50853	single	2011	10.98	1475.25	560000	2016-04-15			57671	double	Yuanjiang, Hunan	6803	1.16011e+06	8.68835	5.90733	2.78101	4.02954	2.73974	1.2898					single	2503	10.2273	6.91098	3.31636	889370	0.0997828	1.02051	10.3358	0.689597	7.43787	2.89795			2011	30.057	18.1005	11.9566
		50853	single	2012	10.294	1475.25	560000	2016-04-15			58424	double	Anqing, Anhui	6803	563082	8.92346	5.27273	3.65073	2.00875	1.18694	0.821812					single	4503	10.7549	7.5204	3.23453	335907	0.037687	0.405321		0.283421					ave	30.2039	18.1597	12.0443
		50853	single	2013	10.52	1475.25	560000	2016-04-15			58457	double	Hangzhou, Zhejiang	6803	257207	9.26527	6.71068	2.55459	0.952713	0.690034	0.262679					single	5503	10.6272	8.74547	1.88168	567914	0.063717	0.677131		0.557236					ratio		0.601235	0.398765
		50853	single	2014	9.466	1475.25	560000	2016-04-15			57789	double	Lianhua, Jiangxi	6902	302064	8.95467	6.28653	2.66814	1.94719	1.367	0.580186	8.74809	5.66663	3.08146		single	5603	10.6324	8.17343	2.459	779789	0.0874884	0.930214		0.71508
		50877	single	2004	9.2485	1475.25	560000	2016-04-15	10.2856		57958	double	Guilin, Guangxi	6902	196427	8.07473	6.42145	1.65328	1.1418	0.908016	0.23378					single	5703	10.3029	8.01471	2.28821	1.82944e+06	0.205254	2.11472		1.64505
		50877	single	2005	9.2189	1475.25	560000	2016-04-15			58626	double	Guixi, Jiangxi	6902	551343	8.68918	4.85324	3.83594	3.44874	1.92625	1.52249					single	5802	10.0087	6.22113	3.78759	960070	0.107715	1.07809		0.670109
		50877	single	2006	8.5239	1475.25	560000	2016-04-15			58633	double	Quzhou, Zhejiang	6902	187917	8.90897	6.0177	2.89127	1.20519	0.814062	0.391125					single	5803	10.0919	7.02691	3.06496	1.45607e+06	0.163364	1.64865		1.14794
		50877	single	2007	11.479	1475.25	560000	2016-04-15			58752	double	Ruian, Zhejiang	6902	151370	9.22451	5.97695	3.24756	1.00518	0.651297	0.353881					single	5902	10.2577	7.10165	3.15608	512965	0.0575521	0.590353		0.408714
		50877	single	2008	9.976	1475.25	560000	2016-04-15			57774	double	Shuangfeng, Hunan	6903	485780	9.18531	6.93833	2.24698	7.35839	5.55833	1.80006	9.1468	6.61394	2.53286		single	6702	10.5434	7.44316	3.10029	1.58153e+06	0.17744	1.87083		1.32071
		50877	single	2009	11.784	1475.25	560000	2016-04-15			58419	double	Dongzhi, Anhui	6903	120608	8.99169	5.30738	3.68431	1.78841	1.05562	0.732796
		50877	single	2010	10.828	1475.25	560000	2016-04-15			57996	double	Nanxiong, Guangdong	7802	113637	9.17333	6.5435	2.62983	0.739422	0.527443	0.211979	8.5871	5.96134	2.62575
		50877	single	2011	9.931	1475.25	560000	2016-04-15			58936	double	Xianyou, Fujian	7802	108973	9.20776	6.165	3.04276	0.711732	0.476536	0.235196
		50877	single	2012	13.553	1475.25	560000	2016-04-15			59117	double	Meixian, Guangdong	7802	187889	8.68209	6.735	1.94709	1.1571	0.897601	0.259496
		50877	single	2013	9.4966	1475.25	560000	2016-04-15			59278	double	Gaoyao, Guangdong	7802	259411	8.19747	6.449	1.74847	1.50839	1.18666	0.32173
		50877	single	2014	9.1023	1475.25	560000	2016-04-15			59431	double	Nanning, Guangxi	7802	190681	9.1364	6.86573	2.27067	1.23574	0.928623	0.307118
		50983	single	2004	9.271	1475.25	560000	2016-04-15	10.6448		59453	double	Yulin, Guangxi	7802	549203	8.30346	4.99146	3.312	3.23472	1.94449	1.29023
		50983	single	2005	8.6234	1475.25	560000	2016-04-15			59087	double	Fogang, Guangdong	7902	249993	8.89675	4.47	4.42675	2.16514	1.08783	1.07731	8.81048	5.19157	3.61891
		50983	single	2006	10.905	1475.25	560000	2016-04-15			59306	double	Jiexi, Guangdong	7902	319043	8.75251	5.2725	3.48001	2.71837	1.63754	1.08083
		50983	single	2007	12.866	1475.25	560000	2016-04-15			59632	double	Qinzhou, Guangxi	7902	220009	8.38009	5.03643	3.34366	1.7948	1.07867	0.716127
		50983	single	2008	9.4391	1475.25	560000	2016-04-15			59663	double	Yangjiang, Guangdong	7902	238198	9.19509	5.98375	3.21134	2.13217	1.38752	0.744649
		50983	single	2009	10.869	1475.25	560000	2016-04-15			50853	single	Suihua, Heilongjiang	2503	193060	9.88333	6.9475	2.93582	3.95377	2.77931	1.17446	10.217	6.91098	3.30607
		50983	single	2010	10.717	1475.25	560000	2016-04-15			50877	single	Yilan, Heilongjiang	2503	165402	10.2856	7.16741	3.11815	3.52521	2.45651	1.0687
		50983	single	2011	10.494	1475.25	560000	2016-04-15			50983	single	Hulin, Heilongjiang	2503	124135	10.6448	6.5125	4.13227	2.73807	1.67516	1.06291
		50983	single	2012	11.477	1475.25	560000	2016-04-15			54472	single	Haicheng, Liaoning	4503	233222	10.9563	7.36164	3.59471	9.15871	6.1538	3.00491	10.7549	7.5204	3.23453
		50983	single	2013	10.948	1475.25	560000	2016-04-15			54764	single	Fushan, Shandong	4503	45775.8	9.72874	8.32924	1.3995	1.59622	1.3666	0.229619
		50983	single	2014	11.483	1475.25	560000	2016-04-15			57278	single	Xiangfan, Hubei	5503	130673	10.4402	9.59284	0.847385	3.17677	2.91892	0.257844	10.6272	8.74547	1.88168
		54472	single	2004	10.675	2062.3	1120000	2016-04-15	10.9563		58038	single	Muyang, Jiangsu	5503	298774	10.7089	8.37487	2.33404	7.45039	5.82655	1.62384
		54472	single	2005	10.581	2062.3	1120000	2016-04-15			57285	single	Tongbai, Henan	5603	78467.6	10.7252	7.36785	3.35736	1.61849	1.11185	0.506643	10.6324	8.17343	2.459
		54472	single	2006	10.721	2062.3	1120000	2016-04-15			58141	single	Huaiyin, Jiangsu	5603	441512	10.6159	8.3166	2.29934	9.01394	7.06159	1.95236
		54472	single	2007	10.467	2062.3	1120000	2016-04-15			58208	single	Gushi, Henan	5703	267041	10.4726	7.55588	2.91668	3.16962	2.28686	0.882763	10.3029	8.01471	2.28821
		54472	single	2008	12.15	2062.3	1120000	2016-04-15			58252	single	Dantu, Jiangsu	5703	615273	10.2293	8.21385	2.01544	7.1333	5.72785	1.40545
		54472	single	2009	12.483	2062.3	1120000	2016-04-15			57237	single	Wanyuan, Sichuan	5802	70918.6	9.28071	7.03	2.25071	2.89188	2.19055	0.701323	10.0087	6.22113	3.78759
		54472	single	2010	9.9647	2062.3	1120000	2016-04-15			57816	single	Guiyang, Guizhou	5802	156676	10.3383	5.855	4.48325	7.11685	4.03058	3.08627
		54472	single	2011	11.287	2062.3	1120000	2016-04-15			57395	single	Dawu, Hubei	5803	66628.6	10.5607	9.14	1.42074	0.578141	0.500363	0.0777773	10.0919	7.02691	3.06496
		54472	single	2012	11.146	2062.3	1120000	2016-04-15			58259	single	Nantong, Jiangsu	5803	257515	10.4631	8.20583	2.25726	2.21381	1.73621	0.477597
		54472	single	2013	9.6031	2062.3	1120000	2016-04-15			58314	single	Huoshan, Anhui	5803	240993	10.1608	6.58218	3.57858	2.01191	1.30333	0.708588
		54472	single	2014	11.442	2062.3	1120000	2016-04-15			58338	single	Wuhu, Anhui	5803	651949	9.87187	6.50969	3.36218	5.28801	3.48701	1.801
		54764	single	2004	8.1809	2062.3	1120000	2016-04-15	9.72874		57536	single	Qianjiang, Zhongqing	5902	74158.8	10.3263	6.54139	3.78492	3.65384	2.31459	1.33925	10.2577	7.10165	3.15608
		54764	single	2005	8.2638	2062.3	1120000	2016-04-15			57857	single	Chengbu, Hunan	5902	55687.1	10.5817	7.09457	3.48718	2.8116	1.88505	0.926553
		54764	single	2006	9.2736	2062.3	1120000	2016-04-15			58652	single	Xianju, Zhejiang	5902	79738	9.96766	7.62765	2.34002	3.79228	2.902	0.89028
		54764	single	2007	9.5474	2062.3	1120000	2016-04-15			56187	single	Wenjiang, Sichuan	6702	198261	10.5653	8.04767	2.51764	2.30636	1.75677	0.549591	10.5434	7.44316	3.10029
		54764	single	2008	11.022	2062.3	1120000	2016-04-15			57502	single	Dazu, Zhongqing	6702	551895	10.5333	7.44742	3.08584	6.40069	4.52554	1.87515
		54764	single	2009	11.179	2062.3	1120000	2016-04-15			58600	single	Jingan, Jiangxi	6702	158066	10.5516	6.67004	3.88158	1.83639	1.16085	0.675547
		54764	single	2010	8.6268	2062.3	1120000	2016-04-15			Ya data were adjusted by provincial data, so average data were given here. For more details, see the supplementary materials about it.
		54764	single	2011	10.475	2062.3	1120000	2016-04-15
		54764	single	2012	10.791	2062.3	1120000	2016-04-15
		54764	single	2013	9.1316	2062.3	1120000	2016-04-15
		54764	single	2014	10.525	2062.3	1120000	2016-04-15
		56187	single	2004	11.167	2171.05	560000	2016-04-20	10.5653
		56187	single	2005	11.007	2171.05	560000	2016-04-20
		56187	single	2006	10.611	2171.05	560000	2016-04-20
		56187	single	2007	9.8012	2171.05	560000	2016-04-20
		56187	single	2008	11.339	2171.05	560000	2016-04-20
		56187	single	2009	10.36	2171.05	560000	2016-04-20
		56187	single	2010	10.758	2171.05	560000	2016-04-20
		56187	single	2011	11.849	2171.05	560000	2016-04-20
		56187	single	2012	10.892	2171.05	560000	2016-04-20
		56187	single	2013	9.3	2171.05	560000	2016-04-20
		56187	single	2014	9.1342	2171.05	560000	2016-04-20
		57237	single	2004	9.8332	2171.05	560000	2016-04-20	9.28071
		57237	single	2005	9.2572	2171.05	560000	2016-04-20
		57237	single	2006	8.5568	2171.05	560000	2016-04-20
		57237	single	2007	8.1051	2171.05	560000	2016-04-20
		57237	single	2008	10.967	2171.05	560000	2016-04-20
		57237	single	2009	9.333	2171.05	560000	2016-04-20
		57237	single	2010	9.9434	2171.05	560000	2016-04-20
		57237	single	2011	10.613	2171.05	560000	2016-04-20
		57237	single	2012	9.9911	2171.05	560000	2016-04-20
		57237	single	2013	7.9227	2171.05	560000	2016-04-20
		57237	single	2014	7.5653	2171.05	560000	2016-04-20
		57278	single	2004	8.7603	2351.85	560000	2016-05-10	10.4402
		57278	single	2005	9.5202	2351.85	560000	2016-05-10
		57278	single	2006	10.193	2351.85	560000	2016-05-10
		57278	single	2007	10.302	2351.85	560000	2016-05-10
		57278	single	2008	11.13	2351.85	560000	2016-05-10
		57278	single	2009	10.808	2351.85	560000	2016-05-10
		57278	single	2010	11.137	2351.85	560000	2016-05-10
		57278	single	2011	11.264	2351.85	560000	2016-05-10
		57278	single	2012	11.28	2351.85	560000	2016-05-10
		57278	single	2013	10.371	2351.85	560000	2016-05-10
		57278	single	2014	10.077	2351.85	560000	2016-05-10
		57285	single	2004	9.9935	2351.85	560000	2016-05-10	10.7252
		57285	single	2005	10.274	2351.85	560000	2016-05-10
		57285	single	2006	10.452	2351.85	560000	2016-05-10
		57285	single	2007	10.38	2351.85	560000	2016-05-10
		57285	single	2008	11.659	2351.85	560000	2016-05-10
		57285	single	2009	11.301	2351.85	560000	2016-05-10
		57285	single	2010	11.005	2351.85	560000	2016-05-10
		57285	single	2011	11.933	2351.85	560000	2016-05-10
		57285	single	2012	10.783	2351.85	560000	2016-05-10
		57285	single	2013	10.342	2351.85	560000	2016-05-10
		57285	single	2014	9.8548	2351.85	560000	2016-05-10
		57395	single	2004	10.49	2351.85	560000	2016-05-10	10.5607
		57395	single	2005	9.8489	2351.85	560000	2016-05-10
		57395	single	2006	10.636	2351.85	560000	2016-05-10
		57395	single	2007	10.287	2351.85	560000	2016-05-10
		57395	single	2008	10.585	2351.85	560000	2016-05-10
		57395	single	2009	11.137	2351.85	560000	2016-05-10
		57395	single	2010	11.178	2351.85	560000	2016-05-10
		57395	single	2011	11.022	2351.85	560000	2016-05-10
		57395	single	2012	11.116	2351.85	560000	2016-05-10
		57395	single	2013	10.377	2351.85	560000	2016-05-10
		57395	single	2014	9.4912	2351.85	560000	2016-05-10
		57483	early	2004	9.0887	1685.85	560000	2016-03-20	9.16693
		57483	early	2005	9.1845	1685.85	560000	2016-03-20
		57483	early	2006	9.2033	1685.85	560000	2016-03-20
		57483	early	2007	7.9472	1685.85	560000	2016-03-20
		57483	early	2008	9.7657	1685.85	560000	2016-03-20
		57483	early	2009	9.5723	1685.85	560000	2016-03-20
		57483	early	2010	9.1407	1685.85	560000	2016-03-20
		57483	early	2011	9.5025	1685.85	560000	2016-03-20
		57483	early	2012	10.003	1685.85	560000	2016-03-20
		57483	early	2013	9.2918	1685.85	560000	2016-03-20
		57483	early	2014	8.1365	1685.85	560000	2016-03-20
		57483	late	2004	7.7646	2153.65	560000	2016-06-20	9.70247
		57483	late	2005	7.7365	2153.65	560000	2016-06-20
		57483	late	2006	9.923	2153.65	560000	2016-06-20
		57483	late	2007	9.7348	2153.65	560000	2016-06-20
		57483	late	2008	9.3263	2153.65	560000	2016-06-20
		57483	late	2009	10.334	2153.65	560000	2016-06-20
		57483	late	2010	10.68	2153.65	560000	2016-06-20
		57483	late	2011	11.593	2153.65	560000	2016-06-20
		57483	late	2012	10.977	2153.65	560000	2016-06-20
		57483	late	2013	9.6926	2153.65	560000	2016-06-20
		57483	late	2014	8.9654	2153.65	560000	2016-06-20
		57493	early	2004	9.1737	1685.85	560000	2016-03-20	9.26866
		57493	early	2005	9.039	1685.85	560000	2016-03-20
		57493	early	2006	9.2428	1685.85	560000	2016-03-20
		57493	early	2007	8.1449	1685.85	560000	2016-03-20
		57493	early	2008	10.061	1685.85	560000	2016-03-20
		57493	early	2009	9.8779	1685.85	560000	2016-03-20
		57493	early	2010	9.2528	1685.85	560000	2016-03-20
		57493	early	2011	9.635	1685.85	560000	2016-03-20
		57493	early	2012	10.271	1685.85	560000	2016-03-20
		57493	early	2013	9.0621	1685.85	560000	2016-03-20
		57493	early	2014	8.1951	1685.85	560000	2016-03-20
		57493	late	2004	7.5387	2153.65	560000	2016-06-20	9.73965
		57493	late	2005	8.9786	2153.65	560000	2016-06-20
		57493	late	2006	10.108	2153.65	560000	2016-06-20
		57493	late	2007	9.8616	2153.65	560000	2016-06-20
		57493	late	2008	9.9195	2153.65	560000	2016-06-20
		57493	late	2009	10.611	2153.65	560000	2016-06-20
		57493	late	2010	10.572	2153.65	560000	2016-06-20
		57493	late	2011	10.844	2153.65	560000	2016-06-20
		57493	late	2012	10.51	2153.65	560000	2016-06-20
		57493	late	2013	9.4025	2153.65	560000	2016-06-20
		57493	late	2014	8.7903	2153.65	560000	2016-06-20
		57502	single	2004	10.246	2171.05	560000	2016-03-05	10.5333
		57502	single	2005	9.9733	2171.05	560000	2016-03-05
		57502	single	2006	11.258	2171.05	560000	2016-03-05
		57502	single	2007	9.2876	2171.05	560000	2016-03-05
		57502	single	2008	11.996	2171.05	560000	2016-03-05
		57502	single	2009	10.427	2171.05	560000	2016-03-05
		57502	single	2010	10.89	2171.05	560000	2016-03-05
		57502	single	2011	12.577	2171.05	560000	2016-03-05
		57502	single	2012	10.423	2171.05	560000	2016-03-05
		57502	single	2013	10.309	2171.05	560000	2016-03-05
		57502	single	2014	8.4789	2171.05	560000	2016-03-05
		57536	single	2004	9.6717	2351.85	560000	2016-05-10	10.3263
		57536	single	2005	10.715	2351.85	560000	2016-05-10
		57536	single	2006	10.011	2351.85	560000	2016-05-10
		57536	single	2007	9.7927	2351.85	560000	2016-05-10
		57536	single	2008	10.825	2351.85	560000	2016-05-10
		57536	single	2009	10.914	2351.85	560000	2016-05-10
		57536	single	2010	10.413	2351.85	560000	2016-05-10
		57536	single	2011	11.504	2351.85	560000	2016-05-10
		57536	single	2012	11.451	2351.85	560000	2016-05-10
		57536	single	2013	9.7909	2351.85	560000	2016-05-10
		57536	single	2014	8.5011	2351.85	560000	2016-05-10
		57671	early	2004	8.237	1685.85	560000	2016-03-20	8.50382
		57671	early	2005	9.0433	1685.85	560000	2016-03-20
		57671	early	2006	7.8356	1685.85	560000	2016-03-20
		57671	early	2007	7.1561	1685.85	560000	2016-03-20
		57671	early	2008	9.7466	1685.85	560000	2016-03-20
		57671	early	2009	9.2281	1685.85	560000	2016-03-20
		57671	early	2010	8.6932	1685.85	560000	2016-03-20
		57671	early	2011	9.1488	1685.85	560000	2016-03-20
		57671	early	2012	9.6795	1685.85	560000	2016-03-20
		57671	early	2013	8.5126	1685.85	560000	2016-03-20
		57671	early	2014	6.2612	1685.85	560000	2016-03-20
		57671	late	2004	6.7725	2153.65	560000	2016-06-20	8.87287
		57671	late	2005	7.9955	2153.65	560000	2016-06-20
		57671	late	2006	9.1195	2153.65	560000	2016-06-20
		57671	late	2007	8.6087	2153.65	560000	2016-06-20
		57671	late	2008	8.8136	2153.65	560000	2016-06-20
		57671	late	2009	10.259	2153.65	560000	2016-06-20
		57671	late	2010	9.9662	2153.65	560000	2016-06-20
		57671	late	2011	10.34	2153.65	560000	2016-06-20
		57671	late	2012	9.777	2153.65	560000	2016-06-20
		57671	late	2013	7.5689	2153.65	560000	2016-06-20
		57671	late	2014	8.3807	2153.65	560000	2016-06-20
		57774	early	2004	8.1667	1685.85	560000	2016-03-20	8.71585
		57774	early	2005	8.3979	1685.85	560000	2016-03-20
		57774	early	2006	7.9011	1685.85	560000	2016-03-20
		57774	early	2007	6.9788	1685.85	560000	2016-03-20
		57774	early	2008	10.242	1685.85	560000	2016-03-20
		57774	early	2009	9.6426	1685.85	560000	2016-03-20
		57774	early	2010	8.9808	1685.85	560000	2016-03-20
		57774	early	2011	9.8791	1685.85	560000	2016-03-20
		57774	early	2012	9.8811	1685.85	560000	2016-03-20
		57774	early	2013	8.8594	1685.85	560000	2016-03-20
		57774	early	2014	6.9449	1685.85	560000	2016-03-20
		57774	late	2004	7.2006	2153.65	560000	2016-06-20	9.65477
		57774	late	2005	9.3923	2153.65	560000	2016-06-20
		57774	late	2006	9.5185	2153.65	560000	2016-06-20
		57774	late	2007	9.2437	2153.65	560000	2016-06-20
		57774	late	2008	9.9778	2153.65	560000	2016-06-20
		57774	late	2009	10.826	2153.65	560000	2016-06-20
		57774	late	2010	10.931	2153.65	560000	2016-06-20
		57774	late	2011	11.233	2153.65	560000	2016-06-20
		57774	late	2012	11.209	2153.65	560000	2016-06-20
		57774	late	2013	7.7041	2153.65	560000	2016-06-20
		57774	late	2014	8.9665	2153.65	560000	2016-06-20
		57789	early	2004	8.9597	1685.85	560000	2016-03-20	8.67595
		57789	early	2005	8.3227	1685.85	560000	2016-03-20
		57789	early	2006	8.026	1685.85	560000	2016-03-20
		57789	early	2007	7.2796	1685.85	560000	2016-03-20
		57789	early	2008	9.9206	1685.85	560000	2016-03-20
		57789	early	2009	9.4757	1685.85	560000	2016-03-20
		57789	early	2010	8.8128	1685.85	560000	2016-03-20
		57789	early	2011	9.1545	1685.85	560000	2016-03-20
		57789	early	2012	9.8174	1685.85	560000	2016-03-20
		57789	early	2013	8.8402	1685.85	560000	2016-03-20
		57789	early	2014	6.8262	1685.85	560000	2016-03-20
		57789	late	2004	7.0753	2153.65	560000	2016-06-20	9.2334
		57789	late	2005	8.77	2153.65	560000	2016-06-20
		57789	late	2006	9.401	2153.65	560000	2016-06-20
		57789	late	2007	9.1028	2153.65	560000	2016-06-20
		57789	late	2008	9.7731	2153.65	560000	2016-06-20
		57789	late	2009	9.8441	2153.65	560000	2016-06-20
		57789	late	2010	9.7018	2153.65	560000	2016-06-20
		57789	late	2011	10.762	2153.65	560000	2016-06-20
		57789	late	2012	10.886	2153.65	560000	2016-06-20
		57789	late	2013	7.8332	2153.65	560000	2016-06-20
		57789	late	2014	8.4181	2153.65	560000	2016-06-20
		57816	single	2004	10.452	2171.05	560000	2016-04-20	10.3383
		57816	single	2005	9.8064	2171.05	560000	2016-04-20
		57816	single	2006	11.252	2171.05	560000	2016-04-20
		57816	single	2007	8.0801	2171.05	560000	2016-04-20
		57816	single	2008	11.878	2171.05	560000	2016-04-20
		57816	single	2009	10.3	2171.05	560000	2016-04-20
		57816	single	2010	11.303	2171.05	560000	2016-04-20
		57816	single	2011	11.915	2171.05	560000	2016-04-20
		57816	single	2012	10.959	2171.05	560000	2016-04-20
		57816	single	2013	10.101	2171.05	560000	2016-04-20
		57816	single	2014	7.6743	2171.05	560000	2016-04-20
		57841	early	2004	8.0311	1685.85	560000	2016-03-20	8.20955
		57841	early	2005	7.0687	1685.85	560000	2016-03-20
		57841	early	2006	7.8163	1685.85	560000	2016-03-20
		57841	early	2007	6.7635	1685.85	560000	2016-03-20
		57841	early	2008	9.109	1685.85	560000	2016-03-20
		57841	early	2009	9.2899	1685.85	560000	2016-03-20
		57841	early	2010	8.4926	1685.85	560000	2016-03-20
		57841	early	2011	9.1914	1685.85	560000	2016-03-20
		57841	early	2012	8.9451	1685.85	560000	2016-03-20
		57841	early	2013	8.7783	1685.85	560000	2016-03-20
		57841	early	2014	6.8191	1685.85	560000	2016-03-20
		57841	late	2004	8.427	2153.65	560000	2016-06-20	10.0272
		57841	late	2005	10.877	2153.65	560000	2016-06-20
		57841	late	2006	9.4488	2153.65	560000	2016-06-20
		57841	late	2007	9.6566	2153.65	560000	2016-06-20
		57841	late	2008	9.6241	2153.65	560000	2016-06-20
		57841	late	2009	10.548	2153.65	560000	2016-06-20
		57841	late	2010	11.464	2153.65	560000	2016-06-20
		57841	late	2011	11.97	2153.65	560000	2016-06-20
		57841	late	2012	10.559	2153.65	560000	2016-06-20
		57841	late	2013	7.8729	2153.65	560000	2016-06-20
		57841	late	2014	9.8523	2153.65	560000	2016-06-20
		57857	single	2004	9.9978	2351.85	560000	2016-05-10	10.5817
		57857	single	2005	10.655	2351.85	560000	2016-05-10
		57857	single	2006	9.9665	2351.85	560000	2016-05-10
		57857	single	2007	10.508	2351.85	560000	2016-05-10
		57857	single	2008	10.513	2351.85	560000	2016-05-10
		57857	single	2009	11.638	2351.85	560000	2016-05-10
		57857	single	2010	11.778	2351.85	560000	2016-05-10
		57857	single	2011	11.441	2351.85	560000	2016-05-10
		57857	single	2012	11.132	2351.85	560000	2016-05-10
		57857	single	2013	9.363	2351.85	560000	2016-05-10
		57857	single	2014	9.4069	2351.85	560000	2016-05-10
		57860	early	2004	8.6281	1685.85	560000	2016-03-20	8.64678
		57860	early	2005	8.5912	1685.85	560000	2016-03-20
		57860	early	2006	8.3025	1685.85	560000	2016-03-20
		57860	early	2007	6.6882	1685.85	560000	2016-03-20
		57860	early	2008	9.965	1685.85	560000	2016-03-20
		57860	early	2009	9.4333	1685.85	560000	2016-03-20
		57860	early	2010	8.9536	1685.85	560000	2016-03-20
		57860	early	2011	9.5177	1685.85	560000	2016-03-20
		57860	early	2012	9.7228	1685.85	560000	2016-03-20
		57860	early	2013	9.0034	1685.85	560000	2016-03-20
		57860	early	2014	6.3088	1685.85	560000	2016-03-20
		57860	late	2004	7.1622	2153.65	560000	2016-06-20	10.0458
		57860	late	2005	9.2253	2153.65	560000	2016-06-20
		57860	late	2006	9.7398	2153.65	560000	2016-06-20
		57860	late	2007	9.4607	2153.65	560000	2016-06-20
		57860	late	2008	10.4	2153.65	560000	2016-06-20
		57860	late	2009	10.734	2153.65	560000	2016-06-20
		57860	late	2010	11.386	2153.65	560000	2016-06-20
		57860	late	2011	11.791	2153.65	560000	2016-06-20
		57860	late	2012	11.926	2153.65	560000	2016-06-20
		57860	late	2013	9.1593	2153.65	560000	2016-06-20
		57860	late	2014	9.5197	2153.65	560000	2016-06-20
		57958	early	2004	7.2786	1685.85	560000	2016-03-20	7.12427
		57958	early	2005	6.5971	1685.85	560000	2016-03-20
		57958	early	2006	6.0724	1685.85	560000	2016-03-20
		57958	early	2007	6.1766	1685.85	560000	2016-03-20
		57958	early	2008	8.2876	1685.85	560000	2016-03-20
		57958	early	2009	7.7608	1685.85	560000	2016-03-20
		57958	early	2010	7.2487	1685.85	560000	2016-03-20
		57958	early	2011	8.364	1685.85	560000	2016-03-20
		57958	early	2012	7.832	1685.85	560000	2016-03-20
		57958	early	2013	6.9116	1685.85	560000	2016-03-20
		57958	early	2014	5.8376	1685.85	560000	2016-03-20
		57958	late	2004	8.4491	2153.65	560000	2016-06-20	9.02519
		57958	late	2005	8.9705	2153.65	560000	2016-06-20
		57958	late	2006	8.7629	2153.65	560000	2016-06-20
		57958	late	2007	8.536	2153.65	560000	2016-06-20
		57958	late	2008	8.3992	2153.65	560000	2016-06-20
		57958	late	2009	9.5672	2153.65	560000	2016-06-20
		57958	late	2010	9.2814	2153.65	560000	2016-06-20
		57958	late	2011	10.339	2153.65	560000	2016-06-20
		57958	late	2012	10.658	2153.65	560000	2016-06-20
		57958	late	2013	7.356	2153.65	560000	2016-06-20
		57958	late	2014	8.9578	2153.65	560000	2016-06-20
		57996	early	2004	9.9857	1870.05	560000	2016-03-10	9.67984
		57996	early	2005	8.5252	1870.05	560000	2016-03-10
		57996	early	2006	8.8742	1870.05	560000	2016-03-10
		57996	early	2007	9.1656	1870.05	560000	2016-03-10
		57996	early	2008	9.9585	1870.05	560000	2016-03-10
		57996	early	2009	10.549	1870.05	560000	2016-03-10
		57996	early	2010	9.7028	1870.05	560000	2016-03-10
		57996	early	2011	10.519	1870.05	560000	2016-03-10
		57996	early	2012	10.093	1870.05	560000	2016-03-10
		57996	early	2013	9.686	1870.05	560000	2016-03-10
		57996	early	2014	9.4192	1870.05	560000	2016-03-10
		57996	late	2004	8.7382	2153.65	560000	2016-07-15	8.66682
		57996	late	2005	7.6307	2153.65	560000	2016-07-15
		57996	late	2006	7.7958	2153.65	560000	2016-07-15
		57996	late	2007	8.8156	2153.65	560000	2016-07-15
		57996	late	2008	8.5394	2153.65	560000	2016-07-15
		57996	late	2009	9.1171	2153.65	560000	2016-07-15
		57996	late	2010	8.6634	2153.65	560000	2016-07-15
		57996	late	2011	9.8332	2153.65	560000	2016-07-15
		57996	late	2012	9.3848	2153.65	560000	2016-07-15
		57996	late	2013	7.9735	2153.65	560000	2016-07-15
		57996	late	2014	8.8433	2153.65	560000	2016-07-15
		58038	single	2004	10.577	2351.85	560000	2016-05-10	10.7089
		58038	single	2005	9.8115	2351.85	560000	2016-05-10
		58038	single	2006	9.5885	2351.85	560000	2016-05-10
		58038	single	2007	10.144	2351.85	560000	2016-05-10
		58038	single	2008	11.785	2351.85	560000	2016-05-10
		58038	single	2009	11.2	2351.85	560000	2016-05-10
		58038	single	2010	11.015	2351.85	560000	2016-05-10
		58038	single	2011	10.992	2351.85	560000	2016-05-10
		58038	single	2012	11.036	2351.85	560000	2016-05-10
		58038	single	2013	10.778	2351.85	560000	2016-05-10
		58038	single	2014	10.871	2351.85	560000	2016-05-10
		58141	single	2004	10.662	2351.85	560000	2016-05-10	10.6159
		58141	single	2005	10.34	2351.85	560000	2016-05-10
		58141	single	2006	9.6225	2351.85	560000	2016-05-10
		58141	single	2007	10.021	2351.85	560000	2016-05-10
		58141	single	2008	11.806	2351.85	560000	2016-05-10
		58141	single	2009	10.522	2351.85	560000	2016-05-10
		58141	single	2010	11.22	2351.85	560000	2016-05-10
		58141	single	2011	10.939	2351.85	560000	2016-05-10
		58141	single	2012	10.95	2351.85	560000	2016-05-10
		58141	single	2013	10.992	2351.85	560000	2016-05-10
		58141	single	2014	9.7009	2351.85	560000	2016-05-10
		58208	single	2004	9.4099	2351.85	560000	2016-05-10	10.4726
		58208	single	2005	8.8761	2351.85	560000	2016-05-10
		58208	single	2006	10.137	2351.85	560000	2016-05-10
		58208	single	2007	10.167	2351.85	560000	2016-05-10
		58208	single	2008	11.63	2351.85	560000	2016-05-10
		58208	single	2009	11.188	2351.85	560000	2016-05-10
		58208	single	2010	11.657	2351.85	560000	2016-05-10
		58208	single	2011	10.89	2351.85	560000	2016-05-10
		58208	single	2012	11.047	2351.85	560000	2016-05-10
		58208	single	2013	10.317	2351.85	560000	2016-05-10
		58208	single	2014	9.8792	2351.85	560000	2016-05-10
		58252	single	2004	10.68	2351.85	560000	2016-05-10	10.2293
		58252	single	2005	9.6643	2351.85	560000	2016-05-10
		58252	single	2006	10.14	2351.85	560000	2016-05-10
		58252	single	2007	9.5709	2351.85	560000	2016-05-10
		58252	single	2008	10.646	2351.85	560000	2016-05-10
		58252	single	2009	10.069	2351.85	560000	2016-05-10
		58252	single	2010	11.208	2351.85	560000	2016-05-10
		58252	single	2011	10.203	2351.85	560000	2016-05-10
		58252	single	2012	10.714	2351.85	560000	2016-05-10
		58252	single	2013	10.995	2351.85	560000	2016-05-10
		58252	single	2014	8.632	2351.85	560000	2016-05-10
		58259	single	2004	10.525	2351.85	560000	2016-05-10	10.4631
		58259	single	2005	9.386	2351.85	560000	2016-05-10
		58259	single	2006	10.428	2351.85	560000	2016-05-10
		58259	single	2007	9.9549	2351.85	560000	2016-05-10
		58259	single	2008	11.398	2351.85	560000	2016-05-10
		58259	single	2009	10.584	2351.85	560000	2016-05-10
		58259	single	2010	11.357	2351.85	560000	2016-05-10
		58259	single	2011	10.695	2351.85	560000	2016-05-10
		58259	single	2012	10.602	2351.85	560000	2016-05-10
		58259	single	2013	11.199	2351.85	560000	2016-05-10
		58259	single	2014	8.965	2351.85	560000	2016-05-10
		58314	single	2004	10.048	2351.85	560000	2016-05-10	10.1608
		58314	single	2005	9.8354	2351.85	560000	2016-05-10
		58314	single	2006	9.8303	2351.85	560000	2016-05-10
		58314	single	2007	10.391	2351.85	560000	2016-05-10
		58314	single	2008	11.084	2351.85	560000	2016-05-10
		58314	single	2009	10.544	2351.85	560000	2016-05-10
		58314	single	2010	11.31	2351.85	560000	2016-05-10
		58314	single	2011	10.645	2351.85	560000	2016-05-10
		58314	single	2012	10.834	2351.85	560000	2016-05-10
		58314	single	2013	8.2918	2351.85	560000	2016-05-10
		58314	single	2014	8.9548	2351.85	560000	2016-05-10
		58338	single	2004	9.5207	2351.85	560000	2016-05-10	9.87187
		58338	single	2005	8.9172	2351.85	560000	2016-05-10
		58338	single	2006	10.65	2351.85	560000	2016-05-10
		58338	single	2007	10.268	2351.85	560000	2016-05-10
		58338	single	2008	10.573	2351.85	560000	2016-05-10
		58338	single	2009	9.7268	2351.85	560000	2016-05-10
		58338	single	2010	11.187	2351.85	560000	2016-05-10
		58338	single	2011	10.214	2351.85	560000	2016-05-10
		58338	single	2012	10.573	2351.85	560000	2016-05-10
		58338	single	2013	8.4036	2351.85	560000	2016-05-10
		58338	single	2014	8.5573	2351.85	560000	2016-05-10
		58419	early	2004	8.7928	1685.85	560000	2016-03-20	8.6903
		58419	early	2005	9.2023	1685.85	560000	2016-03-20
		58419	early	2006	8.8254	1685.85	560000	2016-03-20
		58419	early	2007	7.5228	1685.85	560000	2016-03-20
		58419	early	2008	9.5265	1685.85	560000	2016-03-20
		58419	early	2009	9.9303	1685.85	560000	2016-03-20
		58419	early	2010	8.1434	1685.85	560000	2016-03-20
		58419	early	2011	8.7267	1685.85	560000	2016-03-20
		58419	early	2012	9.7963	1685.85	560000	2016-03-20
		58419	early	2013	7.2262	1685.85	560000	2016-03-20
		58419	early	2014	7.9006	1685.85	560000	2016-03-20
		58419	late	2004	8.843	2153.65	560000	2016-06-20	9.29308
		58419	late	2005	8.7248	2153.65	560000	2016-06-20
		58419	late	2006	10.113	2153.65	560000	2016-06-20
		58419	late	2007	8.987	2153.65	560000	2016-06-20
		58419	late	2008	9.0472	2153.65	560000	2016-06-20
		58419	late	2009	9.7667	2153.65	560000	2016-06-20
		58419	late	2010	9.5157	2153.65	560000	2016-06-20
		58419	late	2011	9.7478	2153.65	560000	2016-06-20
		58419	late	2012	10.96	2153.65	560000	2016-06-20
		58419	late	2013	8.9252	2153.65	560000	2016-06-20
		58419	late	2014	7.5935	2153.65	560000	2016-06-20
		58424	early	2004	8.5223	1685.85	560000	2016-03-20	8.57195
		58424	early	2005	9.0852	1685.85	560000	2016-03-20
		58424	early	2006	8.2203	1685.85	560000	2016-03-20
		58424	early	2007	7.5599	1685.85	560000	2016-03-20
		58424	early	2008	9.3935	1685.85	560000	2016-03-20
		58424	early	2009	9.5994	1685.85	560000	2016-03-20
		58424	early	2010	7.7426	1685.85	560000	2016-03-20
		58424	early	2011	8.8657	1685.85	560000	2016-03-20
		58424	early	2012	9.7405	1685.85	560000	2016-03-20
		58424	early	2013	7.5185	1685.85	560000	2016-03-20
		58424	early	2014	8.0435	1685.85	560000	2016-03-20
		58424	late	2004	8.0238	2153.65	560000	2016-06-20	9.27497
		58424	late	2005	8.1165	2153.65	560000	2016-06-20
		58424	late	2006	9.7046	2153.65	560000	2016-06-20
		58424	late	2007	8.2158	2153.65	560000	2016-06-20
		58424	late	2008	8.8947	2153.65	560000	2016-06-20
		58424	late	2009	10.224	2153.65	560000	2016-06-20
		58424	late	2010	10.058	2153.65	560000	2016-06-20
		58424	late	2011	10.043	2153.65	560000	2016-06-20
		58424	late	2012	10.319	2153.65	560000	2016-06-20
		58424	late	2013	9.4631	2153.65	560000	2016-06-20
		58424	late	2014	8.9622	2153.65	560000	2016-06-20
		58457	early	2004	9.2428	1685.85	560000	2016-03-20	9.19524
		58457	early	2005	10.172	1685.85	560000	2016-03-20
		58457	early	2006	9.1884	1685.85	560000	2016-03-20
		58457	early	2007	8.4171	1685.85	560000	2016-03-20
		58457	early	2008	10.1	1685.85	560000	2016-03-20
		58457	early	2009	10.206	1685.85	560000	2016-03-20
		58457	early	2010	8.3524	1685.85	560000	2016-03-20
		58457	early	2011	9.1905	1685.85	560000	2016-03-20
		58457	early	2012	9.5398	1685.85	560000	2016-03-20
		58457	early	2013	8.525	1685.85	560000	2016-03-20
		58457	early	2014	8.2136	1685.85	560000	2016-03-20
		58457	late	2004	7.9175	2153.65	560000	2016-06-20	9.33531
		58457	late	2005	8.0211	2153.65	560000	2016-06-20
		58457	late	2006	9.6036	2153.65	560000	2016-06-20
		58457	late	2007	9.2715	2153.65	560000	2016-06-20
		58457	late	2008	9.9524	2153.65	560000	2016-06-20
		58457	late	2009	9.8057	2153.65	560000	2016-06-20
		58457	late	2010	9.864	2153.65	560000	2016-06-20
		58457	late	2011	9.9798	2153.65	560000	2016-06-20
		58457	late	2012	10.028	2153.65	560000	2016-06-20
		58457	late	2013	9.8364	2153.65	560000	2016-06-20
		58457	late	2014	8.4084	2153.65	560000	2016-06-20
		58467	early	2004	9.5961	1685.85	560000	2016-03-20	9.47908
		58467	early	2005	10.388	1685.85	560000	2016-03-20
		58467	early	2006	9.3095	1685.85	560000	2016-03-20
		58467	early	2007	8.6241	1685.85	560000	2016-03-20
		58467	early	2008	10.684	1685.85	560000	2016-03-20
		58467	early	2009	10.576	1685.85	560000	2016-03-20
		58467	early	2010	8.5276	1685.85	560000	2016-03-20
		58467	early	2011	9.7464	1685.85	560000	2016-03-20
		58467	early	2012	9.675	1685.85	560000	2016-03-20
		58467	early	2013	8.7139	1685.85	560000	2016-03-20
		58467	early	2014	8.4293	1685.85	560000	2016-03-20
		58467	late	2004	8.608	2153.65	560000	2016-06-20	9.67442
		58467	late	2005	9.3953	2153.65	560000	2016-06-20
		58467	late	2006	9.9696	2153.65	560000	2016-06-20
		58467	late	2007	9.3049	2153.65	560000	2016-06-20
		58467	late	2008	10.15	2153.65	560000	2016-06-20
		58467	late	2009	10.221	2153.65	560000	2016-06-20
		58467	late	2010	10.185	2153.65	560000	2016-06-20
		58467	late	2011	9.4385	2153.65	560000	2016-06-20
		58467	late	2012	10.659	2153.65	560000	2016-06-20
		58467	late	2013	10.225	2153.65	560000	2016-06-20
		58467	late	2014	8.2623	2153.65	560000	2016-06-20
		58549	early	2004	8.735	1685.85	560000	2016-03-20	8.75831
		58549	early	2005	9.7463	1685.85	560000	2016-03-20
		58549	early	2006	8.4303	1685.85	560000	2016-03-20
		58549	early	2007	7.9112	1685.85	560000	2016-03-20
		58549	early	2008	9.4557	1685.85	560000	2016-03-20
		58549	early	2009	9.8462	1685.85	560000	2016-03-20
		58549	early	2010	8.2106	1685.85	560000	2016-03-20
		58549	early	2011	9.0949	1685.85	560000	2016-03-20
		58549	early	2012	9.614	1685.85	560000	2016-03-20
		58549	early	2013	7.7278	1685.85	560000	2016-03-20
		58549	early	2014	7.5694	1685.85	560000	2016-03-20
		58549	late	2004	7.4173	2153.65	560000	2016-06-20	8.81198
		58549	late	2005	7.3895	2153.65	560000	2016-06-20
		58549	late	2006	9.3066	2153.65	560000	2016-06-20
		58549	late	2007	8.9037	2153.65	560000	2016-06-20
		58549	late	2008	8.9228	2153.65	560000	2016-06-20
		58549	late	2009	8.7361	2153.65	560000	2016-06-20
		58549	late	2010	9.962	2153.65	560000	2016-06-20
		58549	late	2011	10.151	2153.65	560000	2016-06-20
		58549	late	2012	9.7916	2153.65	560000	2016-06-20
		58549	late	2013	8.9163	2153.65	560000	2016-06-20
		58549	late	2014	7.4349	2153.65	560000	2016-06-20
		58600	single	2004	11.972	2171.05	560000	2016-03-05	10.5516
		58600	single	2005	10.475	2171.05	560000	2016-03-05
		58600	single	2006	9.8398	2171.05	560000	2016-03-05
		58600	single	2007	9.6419	2171.05	560000	2016-03-05
		58600	single	2008	11.59	2171.05	560000	2016-03-05
		58600	single	2009	10.442	2171.05	560000	2016-03-05
		58600	single	2010	11.41	2171.05	560000	2016-03-05
		58600	single	2011	11.245	2171.05	560000	2016-03-05
		58600	single	2012	10.686	2171.05	560000	2016-03-05
		58600	single	2013	10.961	2171.05	560000	2016-03-05
		58600	single	2014	7.8051	2171.05	560000	2016-03-05
		58608	early	2004	8.3739	1685.85	560000	2016-03-20	9.07423
		58608	early	2005	8.5967	1685.85	560000	2016-03-20
		58608	early	2006	8.0339	1685.85	560000	2016-03-20
		58608	early	2007	7.0174	1685.85	560000	2016-03-20
		58608	early	2008	9.6197	1685.85	560000	2016-03-20
		58608	early	2009	9.5077	1685.85	560000	2016-03-20
		58608	early	2010	8.6811	1685.85	560000	2016-03-20
		58608	early	2011	8.5527	1685.85	560000	2016-03-20
		58608	early	2012	9.2755	1685.85	560000	2016-03-20
		58608	early	2013	8.8189	1685.85	560000	2016-03-20
		58608	early	2014	13.339	1685.85	560000	2016-03-20
		58608	late	2004	8.0237	2153.65	560000	2016-06-20	9.64464
		58608	late	2005	8.1151	2153.65	560000	2016-06-20
		58608	late	2006	9.5258	2153.65	560000	2016-06-20
		58608	late	2007	8.4089	2153.65	560000	2016-06-20
		58608	late	2008	9.167	2153.65	560000	2016-06-20
		58608	late	2009	9.7789	2153.65	560000	2016-06-20
		58608	late	2010	9.8868	2153.65	560000	2016-06-20
		58608	late	2011	10.493	2153.65	560000	2016-06-20
		58608	late	2012	10.994	2153.65	560000	2016-06-20
		58608	late	2013	9.2438	2153.65	560000	2016-06-20
		58608	late	2014	12.454	2153.65	560000	2016-06-20
		58626	early	2004	8.5746	1685.85	560000	2016-03-20	8.38734
		58626	early	2005	8.6328	1685.85	560000	2016-03-20
		58626	early	2006	7.5873	1685.85	560000	2016-03-20
		58626	early	2007	7.2764	1685.85	560000	2016-03-20
		58626	early	2008	9.1354	1685.85	560000	2016-03-20
		58626	early	2009	9.6172	1685.85	560000	2016-03-20
		58626	early	2010	7.8032	1685.85	560000	2016-03-20
		58626	early	2011	9.0143	1685.85	560000	2016-03-20
		58626	early	2012	9.2908	1685.85	560000	2016-03-20
		58626	early	2013	8.4252	1685.85	560000	2016-03-20
		58626	early	2014	6.9035	1685.85	560000	2016-03-20
		58626	late	2004	7.5342	2153.65	560000	2016-06-20	8.99102
		58626	late	2005	7.5463	2153.65	560000	2016-06-20
		58626	late	2006	8.9969	2153.65	560000	2016-06-20
		58626	late	2007	8.3459	2153.65	560000	2016-06-20
		58626	late	2008	8.9934	2153.65	560000	2016-06-20
		58626	late	2009	8.9924	2153.65	560000	2016-06-20
		58626	late	2010	9.4065	2153.65	560000	2016-06-20
		58626	late	2011	10.241	2153.65	560000	2016-06-20
		58626	late	2012	10.641	2153.65	560000	2016-06-20
		58626	late	2013	9.1389	2153.65	560000	2016-06-20
		58626	late	2014	9.0647	2153.65	560000	2016-06-20
		58633	early	2004	8.9516	1685.85	560000	2016-03-20	8.63129
		58633	early	2005	9.671	1685.85	560000	2016-03-20
		58633	early	2006	8.1976	1685.85	560000	2016-03-20
		58633	early	2007	7.9282	1685.85	560000	2016-03-20
		58633	early	2008	9.429	1685.85	560000	2016-03-20
		58633	early	2009	9.9221	1685.85	560000	2016-03-20
		58633	early	2010	8.3103	1685.85	560000	2016-03-20
		58633	early	2011	8.8404	1685.85	560000	2016-03-20
		58633	early	2012	9.5556	1685.85	560000	2016-03-20
		58633	early	2013	7.379	1685.85	560000	2016-03-20
		58633	early	2014	6.7594	1685.85	560000	2016-03-20
		58633	late	2004	7.673	2153.65	560000	2016-06-20	9.18665
		58633	late	2005	7.8916	2153.65	560000	2016-06-20
		58633	late	2006	9.7546	2153.65	560000	2016-06-20
		58633	late	2007	8.9716	2153.65	560000	2016-06-20
		58633	late	2008	9.5371	2153.65	560000	2016-06-20
		58633	late	2009	9.5606	2153.65	560000	2016-06-20
		58633	late	2010	10.13	2153.65	560000	2016-06-20
		58633	late	2011	10.044	2153.65	560000	2016-06-20
		58633	late	2012	10.584	2153.65	560000	2016-06-20
		58633	late	2013	8.9135	2153.65	560000	2016-06-20
		58633	late	2014	7.9931	2153.65	560000	2016-06-20
		58652	single	2004	10.357	2351.85	560000	2016-05-10	9.96766
		58652	single	2005	10.003	2351.85	560000	2016-05-10
		58652	single	2006	10.268	2351.85	560000	2016-05-10
		58652	single	2007	9.2952	2351.85	560000	2016-05-10
		58652	single	2008	10.827	2351.85	560000	2016-05-10
		58652	single	2009	9.5933	2351.85	560000	2016-05-10
		58652	single	2010	11.43	2351.85	560000	2016-05-10
		58652	single	2011	11.216	2351.85	560000	2016-05-10
		58652	single	2012	9.5789	2351.85	560000	2016-05-10
		58652	single	2013	7.7226	2351.85	560000	2016-05-10
		58652	single	2014	9.3533	2351.85	560000	2016-05-10
		58752	early	2004	9.6941	1685.85	560000	2016-03-20	9.34965
		58752	early	2005	10.079	1685.85	560000	2016-03-20
		58752	early	2006	8.1175	1685.85	560000	2016-03-20
		58752	early	2007	7.5442	1685.85	560000	2016-03-20
		58752	early	2008	10.689	1685.85	560000	2016-03-20
		58752	early	2009	10.093	1685.85	560000	2016-03-20
		58752	early	2010	8.6866	1685.85	560000	2016-03-20
		58752	early	2011	10.211	1685.85	560000	2016-03-20
		58752	early	2012	9.9039	1685.85	560000	2016-03-20
		58752	early	2013	8.9882	1685.85	560000	2016-03-20
		58752	early	2014	8.8397	1685.85	560000	2016-03-20
		58752	late	2004	8.7883	2153.65	560000	2016-06-20	9.09936
		58752	late	2005	8.7829	2153.65	560000	2016-06-20
		58752	late	2006	9.4087	2153.65	560000	2016-06-20
		58752	late	2007	8.1032	2153.65	560000	2016-06-20
		58752	late	2008	9.1833	2153.65	560000	2016-06-20
		58752	late	2009	8.5428	2153.65	560000	2016-06-20
		58752	late	2010	8.9347	2153.65	560000	2016-06-20
		58752	late	2011	9.7908	2153.65	560000	2016-06-20
		58752	late	2012	10.686	2153.65	560000	2016-06-20
		58752	late	2013	9.2277	2153.65	560000	2016-06-20
		58752	late	2014	8.6446	2153.65	560000	2016-06-20
		58936	early	2004	10.792	1870.05	560000	2016-03-10	10.3894
		58936	early	2005	9.7124	1870.05	560000	2016-03-10
		58936	early	2006	8.997	1870.05	560000	2016-03-10
		58936	early	2007	9.4211	1870.05	560000	2016-03-10
		58936	early	2008	10.632	1870.05	560000	2016-03-10
		58936	early	2009	10.965	1870.05	560000	2016-03-10
		58936	early	2010	10.547	1870.05	560000	2016-03-10
		58936	early	2011	11.162	1870.05	560000	2016-03-10
		58936	early	2012	11.271	1870.05	560000	2016-03-10
		58936	early	2013	10.406	1870.05	560000	2016-03-10
		58936	early	2014	10.378	1870.05	560000	2016-03-10
		58936	late	2004	8.7605	2044.6	560000	2016-07-15	8.02611
		58936	late	2005	7.7919	2044.6	560000	2016-07-15
		58936	late	2006	8.3452	2044.6	560000	2016-07-15
		58936	late	2007	6.8234	2044.6	560000	2016-07-15
		58936	late	2008	7.8356	2044.6	560000	2016-07-15
		58936	late	2009	8.0844	2044.6	560000	2016-07-15
		58936	late	2010	7.4347	2044.6	560000	2016-07-15
		58936	late	2011	8.4219	2044.6	560000	2016-07-15
		58936	late	2012	9.4426	2044.6	560000	2016-07-15
		58936	late	2013	7.2995	2044.6	560000	2016-07-15
		58936	late	2014	8.0475	2044.6	560000	2016-07-15
		59087	early	2004	10.918	1870.05	560000	2016-03-10	9.28769
		59087	early	2005	7.6021	1870.05	560000	2016-03-10
		59087	early	2006	8.4278	1870.05	560000	2016-03-10
		59087	early	2007	8.4903	1870.05	560000	2016-03-10
		59087	early	2008	8.9239	1870.05	560000	2016-03-10
		59087	early	2009	9.7675	1870.05	560000	2016-03-10
		59087	early	2010	9.5306	1870.05	560000	2016-03-10
		59087	early	2011	10.732	1870.05	560000	2016-03-10
		59087	early	2012	9.654	1870.05	560000	2016-03-10
		59087	early	2013	9.4592	1870.05	560000	2016-03-10
		59087	early	2014	8.6592	1870.05	560000	2016-03-10
		59087	late	2004	8.4251	2044.6	560000	2016-07-15	8.50581
		59087	late	2005	7.4346	2044.6	560000	2016-07-15
		59087	late	2006	7.9332	2044.6	560000	2016-07-15
		59087	late	2007	8.2446	2044.6	560000	2016-07-15
		59087	late	2008	8.5027	2044.6	560000	2016-07-15
		59087	late	2009	8.9505	2044.6	560000	2016-07-15
		59087	late	2010	8.3335	2044.6	560000	2016-07-15
		59087	late	2011	9.7894	2044.6	560000	2016-07-15
		59087	late	2012	9.4985	2044.6	560000	2016-07-15
		59087	late	2013	7.7511	2044.6	560000	2016-07-15
		59087	late	2014	8.7007	2044.6	560000	2016-07-15
		59117	early	2004	10.365	1870.05	560000	2016-03-10	9.28608
		59117	early	2005	7.7471	1870.05	560000	2016-03-10
		59117	early	2006	7.9629	1870.05	560000	2016-03-10
		59117	early	2007	8.2163	1870.05	560000	2016-03-10
		59117	early	2008	9.7465	1870.05	560000	2016-03-10
		59117	early	2009	10.214	1870.05	560000	2016-03-10
		59117	early	2010	8.749	1870.05	560000	2016-03-10
		59117	early	2011	10.635	1870.05	560000	2016-03-10
		59117	early	2012	9.4246	1870.05	560000	2016-03-10
		59117	early	2013	9.702	1870.05	560000	2016-03-10
		59117	early	2014	9.3845	1870.05	560000	2016-03-10
		59117	late	2004	8.4011	2044.6	560000	2016-07-15	8.07809
		59117	late	2005	7.1099	2044.6	560000	2016-07-15
		59117	late	2006	7.9862	2044.6	560000	2016-07-15
		59117	late	2007	7.7371	2044.6	560000	2016-07-15
		59117	late	2008	7.9295	2044.6	560000	2016-07-15
		59117	late	2009	8.1991	2044.6	560000	2016-07-15
		59117	late	2010	7.4654	2044.6	560000	2016-07-15
		59117	late	2011	8.2699	2044.6	560000	2016-07-15
		59117	late	2012	8.6052	2044.6	560000	2016-07-15
		59117	late	2013	8.2697	2044.6	560000	2016-07-15
		59117	late	2014	8.8859	2044.6	560000	2016-07-15
		59278	early	2004	10.292	1870.05	560000	2016-03-10	8.86959
		59278	early	2005	7.3923	1870.05	560000	2016-03-10
		59278	early	2006	8.1016	1870.05	560000	2016-03-10
		59278	early	2007	8.7246	1870.05	560000	2016-03-10
		59278	early	2008	9.0133	1870.05	560000	2016-03-10
		59278	early	2009	9.5796	1870.05	560000	2016-03-10
		59278	early	2010	8.1996	1870.05	560000	2016-03-10
		59278	early	2011	10.164	1870.05	560000	2016-03-10
		59278	early	2012	9.2619	1870.05	560000	2016-03-10
		59278	early	2013	8.6326	1870.05	560000	2016-03-10
		59278	early	2014	8.204	1870.05	560000	2016-03-10
		59278	late	2004	7.9899	2044.6	560000	2016-07-15	7.52535
		59278	late	2005	6.4759	2044.6	560000	2016-07-15
		59278	late	2006	7.3533	2044.6	560000	2016-07-15
		59278	late	2007	8.0368	2044.6	560000	2016-07-15
		59278	late	2008	7.9948	2044.6	560000	2016-07-15
		59278	late	2009	7.7118	2044.6	560000	2016-07-15
		59278	late	2010	7.1648	2044.6	560000	2016-07-15
		59278	late	2011	8.3341	2044.6	560000	2016-07-15
		59278	late	2012	7.794	2044.6	560000	2016-07-15
		59278	late	2013	6.4616	2044.6	560000	2016-07-15
		59278	late	2014	7.4619	2044.6	560000	2016-07-15
		59306	early	2004	10.708	1870.05	560000	2016-03-10	9.36252
		59306	early	2005	7.9012	1870.05	560000	2016-03-10
		59306	early	2006	7.8005	1870.05	560000	2016-03-10
		59306	early	2007	8.1728	1870.05	560000	2016-03-10
		59306	early	2008	9.5656	1870.05	560000	2016-03-10
		59306	early	2009	10.036	1870.05	560000	2016-03-10
		59306	early	2010	9.9046	1870.05	560000	2016-03-10
		59306	early	2011	10.853	1870.05	560000	2016-03-10
		59306	early	2012	10.256	1870.05	560000	2016-03-10
		59306	early	2013	8.6754	1870.05	560000	2016-03-10
		59306	early	2014	9.1146	1870.05	560000	2016-03-10
		59306	late	2004	8.2843	2044.6	560000	2016-07-15	8.14251
		59306	late	2005	6.5808	2044.6	560000	2016-07-15
		59306	late	2006	7.7985	2044.6	560000	2016-07-15
		59306	late	2007	7.3985	2044.6	560000	2016-07-15
		59306	late	2008	8.2833	2044.6	560000	2016-07-15
		59306	late	2009	8.6573	2044.6	560000	2016-07-15
		59306	late	2010	7.8471	2044.6	560000	2016-07-15
		59306	late	2011	8.7668	2044.6	560000	2016-07-15
		59306	late	2012	9.3644	2044.6	560000	2016-07-15
		59306	late	2013	7.6967	2044.6	560000	2016-07-15
		59306	late	2014	8.8899	2044.6	560000	2016-07-15
		59431	early	2004	10.459	1870.05	560000	2016-03-10	9.61475
		59431	early	2005	7.3774	1870.05	560000	2016-03-10
		59431	early	2006	9.4086	1870.05	560000	2016-03-10
		59431	early	2007	10.09	1870.05	560000	2016-03-10
		59431	early	2008	10.401	1870.05	560000	2016-03-10
		59431	early	2009	10.209	1870.05	560000	2016-03-10
		59431	early	2010	9.9354	1870.05	560000	2016-03-10
		59431	early	2011	9.9728	1870.05	560000	2016-03-10
		59431	early	2012	9.395	1870.05	560000	2016-03-10
		59431	early	2013	9.8753	1870.05	560000	2016-03-10
		59431	early	2014	8.6388	1870.05	560000	2016-03-10
		59431	late	2004	9.2939	2044.6	560000	2016-07-15	8.65805
		59431	late	2005	7.7106	2044.6	560000	2016-07-15
		59431	late	2006	8.0777	2044.6	560000	2016-07-15
		59431	late	2007	9.3597	2044.6	560000	2016-07-15
		59431	late	2008	8.1609	2044.6	560000	2016-07-15
		59431	late	2009	8.5937	2044.6	560000	2016-07-15
		59431	late	2010	8.3456	2044.6	560000	2016-07-15
		59431	late	2011	9.5611	2044.6	560000	2016-07-15
		59431	late	2012	9.2773	2044.6	560000	2016-07-15
		59431	late	2013	8.1434	2044.6	560000	2016-07-15
		59431	late	2014	8.7146	2044.6	560000	2016-07-15
		59453	early	2004	10.15	1870.05	560000	2016-03-10	8.85194
		59453	early	2005	6.7639	1870.05	560000	2016-03-10
		59453	early	2006	8.391	1870.05	560000	2016-03-10
		59453	early	2007	8.6021	1870.05	560000	2016-03-10
		59453	early	2008	8.6913	1870.05	560000	2016-03-10
		59453	early	2009	9.8592	1870.05	560000	2016-03-10
		59453	early	2010	8.9479	1870.05	560000	2016-03-10
		59453	early	2011	9.4072	1870.05	560000	2016-03-10
		59453	early	2012	9.0711	1870.05	560000	2016-03-10
		59453	early	2013	8.7624	1870.05	560000	2016-03-10
		59453	early	2014	8.7252	1870.05	560000	2016-03-10
		59453	late	2004	8.3153	2044.6	560000	2016-07-15	7.75499
		59453	late	2005	6.9104	2044.6	560000	2016-07-15
		59453	late	2006	7.1725	2044.6	560000	2016-07-15
		59453	late	2007	7.8328	2044.6	560000	2016-07-15
		59453	late	2008	7.6511	2044.6	560000	2016-07-15
		59453	late	2009	7.5046	2044.6	560000	2016-07-15
		59453	late	2010	7.0284	2044.6	560000	2016-07-15
		59453	late	2011	8.2587	2044.6	560000	2016-07-15
		59453	late	2012	8.1275	2044.6	560000	2016-07-15
		59453	late	2013	8.2188	2044.6	560000	2016-07-15
		59453	late	2014	8.2848	2044.6	560000	2016-07-15
		59632	early	2004	10.691	1870.05	560000	2016-03-10	9.16646
		59632	early	2005	7.0212	1870.05	560000	2016-03-10
		59632	early	2006	9.0122	1870.05	560000	2016-03-10
		59632	early	2007	8.1445	1870.05	560000	2016-03-10
		59632	early	2008	9.2855	1870.05	560000	2016-03-10
		59632	early	2009	10.496	1870.05	560000	2016-03-10
		59632	early	2010	9.6118	1870.05	560000	2016-03-10
		59632	early	2011	9.8691	1870.05	560000	2016-03-10
		59632	early	2012	9.1749	1870.05	560000	2016-03-10
		59632	early	2013	8.8407	1870.05	560000	2016-03-10
		59632	early	2014	8.6842	1870.05	560000	2016-03-10
		59632	late	2004	8.6075	2044.6	560000	2016-07-15	7.59372
		59632	late	2005	6.2232	2044.6	560000	2016-07-15
		59632	late	2006	7.1993	2044.6	560000	2016-07-15
		59632	late	2007	7.8164	2044.6	560000	2016-07-15
		59632	late	2008	7.549	2044.6	560000	2016-07-15
		59632	late	2009	7.667	2044.6	560000	2016-07-15
		59632	late	2010	7.3085	2044.6	560000	2016-07-15
		59632	late	2011	8.8278	2044.6	560000	2016-07-15
		59632	late	2012	8.392	2044.6	560000	2016-07-15
		59632	late	2013	6.5081	2044.6	560000	2016-07-15
		59632	late	2014	7.4321	2044.6	560000	2016-07-15
		59663	early	2004	11.059	1870.05	560000	2016-03-10	10.118
		59663	early	2005	8.2328	1870.05	560000	2016-03-10
		59663	early	2006	9.4166	1870.05	560000	2016-03-10
		59663	early	2007	9.4981	1870.05	560000	2016-03-10
		59663	early	2008	10.424	1870.05	560000	2016-03-10
		59663	early	2009	10.543	1870.05	560000	2016-03-10
		59663	early	2010	10.467	1870.05	560000	2016-03-10
		59663	early	2011	11.715	1870.05	560000	2016-03-10
		59663	early	2012	9.6689	1870.05	560000	2016-03-10
		59663	early	2013	9.8868	1870.05	560000	2016-03-10
		59663	early	2014	10.387	1870.05	560000	2016-03-10
		59663	late	2004	9.4947	2044.6	560000	2016-07-15	8.27216
		59663	late	2005	8.3444	2044.6	560000	2016-07-15
		59663	late	2006	8.0202	2044.6	560000	2016-07-15
		59663	late	2007	7.6148	2044.6	560000	2016-07-15
		59663	late	2008	8.5018	2044.6	560000	2016-07-15
		59663	late	2009	8.0559	2044.6	560000	2016-07-15
		59663	late	2010	7.5877	2044.6	560000	2016-07-15
		59663	late	2011	9.0622	2044.6	560000	2016-07-15
		59663	late	2012	8.4324	2044.6	560000	2016-07-15
		59663	late	2013	7.3566	2044.6	560000	2016-07-15
		59663	late	2014	8.5231	2044.6	560000	2016-07-15

## Sheet: Fig. 3
Fig. 3a	Yg (%)	Ya single t/ha	Ya double t/ha	Additional production-single (MMT)	Additional production-double (MMT)	Additional production-total (MMT)															Support data	Actural farm yield (Ya)	Single	7.4	t/ha		Raw data for GAEZ Yp at provincal level calculated from Arcgis 10.2 (for Fig.3b)	Single	PYNAME	CZ	Yp (kg/ha)	AREA (ha)	area share	Yp share	Double	PYNAME	CZ	Yp (kg/ha)	AREA (ha)	area share	Yp share	Sum results	Single	GAEZ_Yp (kg/ha)	GAEZ_Yp (t/ha)	Double	GAEZ_Yp (kg/ha)	GAEZ_Yp (t/ha)	Yp,Ya and Yg at station level to provincial level upscaling (for Fig. 3b)
	80	8.24	7.2	15.288	15.6	30.888																	Double	5.9	t/ha				Heilongjiang	2503	4416	2165.9	0.00290298	12.8195		Anhui	6803	9441	1149.6	0.00242397	22.8847		Anhui	9538.55	11.0913	Anhui	9461.96	11.0023
	79	8.137	7.11	13.4134	14.52	27.9334																Potential yield (Yp)	Single	10.3	t/ha				Heilongjiang	2503	4431	673	0.000902029	3.99689		Anhui	6803	9441	6437.9	0.0135745	128.157		Chongqing	8778.36	10.2074	Chongqing	9033.05	10.5035
	78	8.034	7.02	11.5388	13.44	24.9788																	Double	9	t/ha				Heilongjiang	2503	4433	1757.1	0.00235506	10.44		Anhui	6803	9442	1065.2	0.00224601	21.2068		Fujian	8402.44	9.77028	Fujian	9071.2	10.5479
	77	7.931	6.93	9.6642	12.36	22.0242																Yield gap (Yg)	Single	0.28					Heilongjiang	2503	4454	1117.1	0.00149726	6.6688		Anhui	6803	9445	1561	0.00329142	31.0875		Guangxi	8899.29	10.348	Guangdong	8696.3	10.112
	76	7.828	6.84	7.7896	11.28	19.0696																	Double	0.34					Heilongjiang	2503	4456	292.4	0.000391907	1.74634		Anhui	6803	9446	3321.7	0.00700392	66.159		Guizhou	8537.02	9.92677	Guangxi	8699.69	10.1159
	75	7.725	6.75	5.915	10.2	16.115																Harvested area (Ha)	Single	18.2	Mha				Heilongjiang	2503	4461	1259.9	0.00168866	7.5331		Anhui	6803	9447	2097.8	0.00442328	41.7868		Heilongjiang	5976.21	6.94909	Guizhou	8954.25	10.4119
	74	7.622	6.66	4.0404	9.12	13.1604																	Double	12	Mha				Heilongjiang	2503	4464	1693.5	0.00226982	10.1325		Anhui	6803	9451	1289.2	0.00271832	25.6909		Henan	9657.99	11.2302	Hubei	9392.46	10.9215
	73	7.519	6.57	2.1658	8.04	10.2058																*Ya, Yp, Yg and Ha data were calculated from Fig.2							Heilongjiang	2503	4490	377.9	0.000506503	2.2742		Anhui	6803	9451	3615.7	0.00762383	72.0528		Hubei	9433.52	10.9692	Hunan	8958.18	10.4165
	72	7.416	6.48	0.2912	6.96	7.2512																							Heilongjiang	2503	4632	1299.1	0.0017412	8.06522		Anhui	6803	9451	6514.1	0.0137352	129.811		Hunan	9000.99	10.4663	Jiangsu	9390	10.9186
	71	7.313	6.39	0	5.88	5.88																							Heilongjiang	2503	4892	120.2	0.000161105	0.788127		Anhui	6803	9453	266.8	0.000562557	5.31785		Jiangsu	9599.18	11.1618	Jiangxi	9075.26	10.5526
	70	7.21	6.3	0	4.8	4.8																							Heilongjiang	2503	4899	1376.1	0.0018444	9.03572		Anhui	6803	9453	4161.1	0.00877382	82.9389		Jiangxi	9181.74	10.6764	Sichuan	8896.15	10.3444
	69	7.107	6.21	0	3.72	3.72																							Heilongjiang	2503	5018	120.6	0.000161641	0.811117		Anhui	6803	9453	6194.5	0.0130613	123.469		Jilin	7062.57	8.21229	Yunnan	8724.31	10.1446
	68	7.004	6.12	0	2.64	2.64																							Heilongjiang	2503	5021	199.1	0.000266856	1.33988		Anhui	6803	9455	310.6	0.000654911	6.19218		Liaoning	8240.86	9.5824	Zhejiang	9203.65	10.7019
	67	6.901	6.03	0	1.56	1.56																							Heilongjiang	2503	5205	264	0.000353842	1.84175		Anhui	6803	9455	3661.5	0.0077204	72.9964		Sichuan	8948	10.4047
	66	6.798	5.94	0	0.48	0.48																							Heilongjiang	2503	5208	529.1	0.000709158	3.6933		Anhui	6803	9455	4837.3	0.0101996	96.4373		Yunnan	8217.56	9.55531
																													Heilongjiang	2503	5301	941.4	0.00126177	6.68863		Anhui	6803	9455	6615.1	0.0139482	131.88		Zhejiang	9255.52	10.7622
Fig. 3b	Province	Single-rice Ha (10^3 ha)	Double-rice Ha (10^3 ha)	Total-Ha (10^3 ha)	Total current production（Mt)	GYGA_Ya_Single (t/ha)	GYGA_Ya_double (t/ha)	GYGA_Yp_singe (t/ha)	GYGA_Yp_double (t/ha)	GYGA_Pp_single (MMT)	GYGA_Pp_double (MMT)	GYGA_Pp_total (MMT)	GYGA_Pp_80% (MMT)	GAEZ_Yp_single (MMT)	GAEZ_Yp_double (MMT)	GAEZ_Pp_single (MMT)	GAEZ_Pp_double (MMT)	GAEZ_Pp_total (MMT)	GAEZ_Pp_80% (MMT)										Heilongjiang	2503	5328	901	0.00120762	6.4342		Anhui	6803	9456	4333.3	0.00913691	86.3986
	Anhui	1720.41	504.116	2224.53	13.8418	6.48776	5.32226	9.94984	8.9355	17.1178	4.50453	21.6223	17.2979	11.0913	11.0023	19.0817	5.54643	24.6281	19.7025										Heilongjiang	2503	5350	2283.2	0.0030602	16.372		Anhui	6803	9456	4851.1	0.0102287	96.7227
	Chongqing	687.158		687.158	5.03274	7.32399		10.5087		7.22117		7.22117	5.77693	10.2074	10.5035	7.01409		7.01409	5.61127										Heilongjiang	2503	5356	227	0.00030425	1.62957		Anhui	6803	9457	3789.7	0.00799071	75.5682
	Fujian	364.628	465.324	829.952	5.04992	6.27368	5.93998	10.0087	9.20776	3.64946	4.28459	7.93405	6.34724	9.77028	10.5479	3.56252	4.90819	8.47071	6.77657										Heilongjiang	2503	5363	470.2	0.000630214	3.37984		Anhui	6803	9458	3272.9	0.00690102	65.2699
	Guangdong		1929.03	1929.03	10.8415		5.62302		8.77596		16.9291	16.9291	13.5433		10.112		19.5063	19.5063	15.605										Heilongjiang	2503	5364	212	0.000284146	1.52416		Anhui	6803	9458	6392.3	0.0134784	127.479
	Guangxi	149.942	1910.73	2060.67	11.3393	5.86907	5.47994	10.5434	8.41654	1.58091	16.0817	17.6626	14.1301	10.348	10.1159	1.5516	19.3288	20.8804	16.7043										Heilongjiang	2503	5368	319	0.000427559	2.29514		Anhui	6803	9459	3111.3	0.00656028	62.0537
	Guizhou	685.35		685.35	3.83302	5.59279		10.3383		7.08532		7.08532	5.66826	9.92677	10.4119	6.80331		6.80331	5.44265										Heilongjiang	2503	5373	1835.1	0.0024596	13.2154		Anhui	6803	9460	4867.9	0.0102641	97.0987
	Heilongjiang	3033.05		3033.05	21.0975	6.95588		10.2273		31.02		31.02	24.816	6.94909		21.0769		21.0769	16.8615										Heilongjiang	2503	5375	641.4	0.000859675	4.62075		Anhui	6803	9460	6339.9	0.0133679	126.46
	Henan	641.032		641.032	4.90528	7.65216		10.5299		6.75003		6.75003	5.40002	11.2302		7.19893		7.19893	5.75915										Heilongjiang	2503	5392	187.2	0.000250906	1.35289		Anhui	6803	9461	1804.4	0.00380464	35.9957
	Hubei	1264.24	803.218	2067.46	16.4646	9.11993	6.11606	10.4809	9.47881	13.2504	7.61355	20.864	16.6912	10.9692	10.9215	13.8678	8.77231	22.6401	18.1121										Heilongjiang	2503	5399	447.8	0.000600191	3.24043		Anhui	6803	9462	4313.7	0.00909558	86.0624
	Hunan	1194.92	2884.64	4079.56	25.8173	6.96428	6.06027	10.5817	8.97508	12.6443	25.8899	38.5342	30.8274	10.4663	10.4165	12.5063	30.0479	42.5542	34.0434										Heilongjiang	2503	5402	1572.2	0.00210724	11.3833		Anhui	6803	9462	4602.1	0.00970369	91.8163
	Jiangsu	2254.66		2254.66	18.8112	8.34326		10.4613		23.5867		23.5867	18.8693	11.1618	10.9186	25.1662		25.1662	20.133										Heilongjiang	2503	5408	364.1	0.000488007	2.63914		Anhui	6803	9463	4063.9	0.00856887	81.0872
	Jiangxi	395.792	2932.6	3328.4	19.6272	6.72879	5.77845	10.5516	9.04027	4.17625	26.5115	30.6878	24.5502	10.6764	10.5526	4.22565	30.9467	35.1723	28.1379										Heilongjiang	2503	5413	985.1	0.00132034	7.147		Anhui	6803	9463	5735.3	0.0120931	114.437
	Jilin	707.954		707.954	5.74986	8.1218		10.2273		7.24049		7.24049	5.79239	8.21229		5.81393		5.81393	4.65114										Heilongjiang	2503	5419	3361.3	0.00450518	24.4136		Anhui	6803	9464	4244.5	0.00894967	84.6997
	Liaoning	642.04		642.04	4.8578	7.5662		10.9563		7.03441		7.03441	5.62753	9.5824		6.15228		6.15228	4.92183										Heilongjiang	2503	5439	1825.1	0.0024462	13.3049		Anhui	6803	9464	4251.1	0.00896359	84.8314
	Sichuan	1997.04		1998.08	15.2996	7.65813		10.2269		20.4235		20.4235	16.3388	10.4047	10.3444	20.7785		20.7785	16.6228										Heilongjiang	2503	5455	143.8	0.000192737	1.05138		Anhui	6803	9465	1116.8	0.00235481	22.2883
	Yunnan	1018.15	76.79	1094.94	6.52768	5.99844	5.40933	10.4306	9.33024	10.6199	0.716469	11.3364	9.0691	9.55531	10.1446	9.72877	0.779	10.5078	8.40622										Heilongjiang	2503	5455	338	0.000453025	2.47125		Anhui	6803	9465	4354.9	0.00918246	86.9119
	Zhejiang	613.776	246.908	860.684	6.15148	7.57143	6.08483	9.96766	9.17508	6.11791	2.2654	8.38331	6.70665	10.7622	10.7019	6.6056	2.64239	9.24799	7.39839										Heilongjiang	2503	5461	306.1	0.000410269	2.24048		Anhui	6803	9465	6445.7	0.013591	128.639
	*Ha: Harvested area; Pp: Production potential; Pg: production gap; MMT: Million metric tonnes; rice harvested area and current production were from NBSC1)																												Heilongjiang	2503	5463	357.9	0.000479697	2.62058		Anhui	6803	9466	5558.7	0.0117207	110.948
																													Heilongjiang	2503	5463	5209.3	0.00698208	38.1431		Anhui	6803	9466	11034.2	0.023266	220.236
																													Heilongjiang	2503	5465	308.8	0.000413888	2.2619		Anhui	6803	9467	6447.1	0.0135939	128.694
																													Heilongjiang	2503	5466	1871.1	0.00250785	13.7079		Anhui	6803	9468	4237.9	0.00893576	84.6038
																													Heilongjiang	2503	5468	521.7	0.00069924	3.82344		Anhui	6803	9468	6162.9	0.0129947	123.034
																													Heilongjiang	2503	5469	749	0.00100389	5.49029		Anhui	6803	9469	310.4	0.000654489	6.19736
																													Heilongjiang	2503	5471	306.9	0.000411341	2.25045		Anhui	6803	9469	5067.9	0.0106858	101.184
																													Heilongjiang	2503	5471	3640.2	0.004879	26.693		Anhui	6803	9469	6095.1	0.0128517	121.693
																													Heilongjiang	2503	5472	149.3	0.000200108	1.09499		Anhui	6803	9470	6226.7	0.0131292	124.334
																													Heilongjiang	2503	5476	202.2	0.000271011	1.48405		Anhui	6803	9471	4769.5	0.0100567	95.2466
																													Heilongjiang	2503	5477	536.8	0.000719478	3.94058		Anhui	6803	9471	4989.5	0.0105205	99.64
																													Heilongjiang	2503	5477	1324.1	0.0017747	9.72006		Anhui	6803	9471	5355.5	0.0112923	106.949
																													Heilongjiang	2503	5479	281.1	0.000376761	2.06427		Anhui	6803	9472	5334.7	0.0112484	106.545
																													Heilongjiang	2503	5482	200.6	0.000268866	1.47392		Anhui	6803	9472	5693.5	0.0120049	113.711
																													Heilongjiang	2503	5484	386	0.00051736	2.8372		Anhui	6803	9473	327	0.000689491	6.53155
																													Heilongjiang	2503	5484	617	0.000826971	4.53511		Anhui	6803	9473	4200.1	0.00885605	83.8934
																													Heilongjiang	2503	5485	3800.2	0.00509345	27.9376		Anhui	6803	9474	187.8	0.000395983	3.75154
																													Heilongjiang	2503	5486	2777.1	0.00372218	20.4199		Anhui	6803	9475	5080.9	0.0107133	101.508
																													Heilongjiang	2503	5488	528.6	0.000708488	3.88818		Anhui	6803	9476	3339.1	0.00704061	66.7168
																													Heilongjiang	2503	5490	275.3	0.000368987	2.02574		Anhui	6803	9476	5864.1	0.0123647	117.167
																													Heilongjiang	2503	5490	389	0.000521381	2.86238		Anhui	6803	9477	2838.8	0.00598571	56.7265
																													Heilongjiang	2503	5491	375.8	0.000503689	2.76575		Anhui	6803	9477	5762.7	0.0121509	115.154
																													Heilongjiang	2503	5492	169.5	0.000227183	1.24769		Anhui	6803	9478	4300.7	0.00906817	85.9481
																													Heilongjiang	2503	5492	258.2	0.000346068	1.90061		Anhui	6803	9478	6512.7	0.0137323	130.154
																													Heilongjiang	2503	5493	1922.1	0.00257621	14.1511		Anhui	6803	9479	3353.3	0.00707055	67.0217
																													Heilongjiang	2503	5494	2191.1	0.00293675	16.1345		Anhui	6803	9481	3421.3	0.00721393	68.3953
																													Heilongjiang	2503	5498	440.6	0.000590541	3.24679		Anhui	6803	9481	5561.9	0.0117275	111.188
																													Heilongjiang	2503	5500	617.8	0.000828044	4.55424		Anhui	6803	9489	3657.1	0.00771112	73.1708
																													Heilongjiang	2503	5501	3645.2	0.0048857	26.8762		Anhui	6803	9492	4597.1	0.00969314	92.0073
																													Heilongjiang	2503	5505	103	0.000138052	0.759976		Anhui	6803	9493	4241.7	0.00894377	84.9032
																													Heilongjiang	2503	5506	3657.2	0.00490178	26.9892		Anhui	6803	9494	2967.5	0.00625708	59.4047
																													Heilongjiang	2503	5513	545.5	0.000731139	4.03077		Anhui	6803	9497	1164.2	0.00245476	23.3128
																													Heilongjiang	2503	5518	204.9	0.00027463	1.51541		Anhui	6803	9497	2847.7	0.00600447	57.0245
																													Heilongjiang	2503	5519	3352.2	0.00449299	24.7968		Anhui	6803	9499	5675.5	0.011967	113.674
																													Heilongjiang	2503	5522	279	0.000373947	2.06493		Anhui	6803	9500	6119.7	0.0129036	122.584
																													Heilongjiang	2503	5522	3517.1	0.004714	26.0307		Anhui	6803	9501	6471.1	0.0136445	129.637
																													Heilongjiang	2503	5525	932.2	0.00124944	6.90314		Anhui	6803	9502	3996.3	0.00842634	80.067
																													Heilongjiang	2503	5526	333	0.000446323	2.46638		Anhui	6803	9503	1909.4	0.00402604	38.2594
																													Heilongjiang	2503	5527	328.1	0.000439756	2.43053		Anhui	6803	9503	4451.3	0.00938572	89.1925
																													Heilongjiang	2503	5527	405.6	0.00054363	3.00464		Anhui	6803	9504	5629.3	0.0118696	112.808
																													Heilongjiang	2503	5530	108.9	0.00014596	0.807158		Anhui	6803	9506	6585.7	0.0138862	132.002
																													Heilongjiang	2503	5530	169	0.000226512	1.25261		Anhui	6803	9508	5875.7	0.0123891	117.796
																													Heilongjiang	2503	5534	142	0.000190324	1.05325		Anhui	6803	9508	6736.9	0.014205	135.061
																													Heilongjiang	2503	5536	938.9	0.00125842	6.9666		Anhui	6803	9509	6573.9	0.0138613	131.807
																													Heilongjiang	2503	5537	3645.2	0.0048857	27.0521		Anhui	6803	9511	5407.9	0.0114027	108.451
																													Heilongjiang	2503	5540	189.4	0.000253855	1.40636		Anhui	6803	9515	5879.9	0.012398	117.967
																													Heilongjiang	2503	5540	677.9	0.000908596	5.03362		Anhui	6803	9518	6109.9	0.0128829	122.62
																													Heilongjiang	2503	5541	405.4	0.000543362	3.01077		Anhui	6803	9519	6573.7	0.0138609	131.942
																													Heilongjiang	2503	5541	1251.7	0.00167767	9.29595		Anhui	6803	9522	5863.9	0.0123642	117.732
																													Heilongjiang	2503	5542	193.3	0.000259082	1.43583		Anhui	6803	9531	13376.9	0.0282057	268.828
																													Heilongjiang	2503	5542	394.5	0.000528752	2.93035		Anhui	6902	9537	520.4	0.00109728	10.4648
																													Heilongjiang	2503	5543	142	0.000190324	1.05497		Anhui	6903	9171	1634.4	0.00344619	31.605
																													Heilongjiang	2503	5544	596.6	0.000799629	4.43314		Anhui	6903	9184	1882.2	0.00396868	36.4484
																													Heilongjiang	2503	5544	1249.7	0.00167499	9.28612		Anhui	6903	9188	2908.8	0.0061333	56.3528
																													Heilongjiang	2503	5546	207.5	0.000278114	1.54242		Anhui	6903	9196	559.8	0.00118036	10.8546
																													Heilongjiang	2503	5546	356	0.00047715	2.64628		Anhui	6903	9210	1142.8	0.00240963	22.1927
																													Heilongjiang	2503	5547	182.9	0.000245143	1.35981		Anhui	6903	9212	1736.8	0.0036621	33.7353
																													Heilongjiang	2503	5548	234.3	0.000314035	1.74226		Anhui	6903	9222	1135	0.00239319	22.07
																													Heilongjiang	2503	5548	720.8	0.000966096	5.3599		Anhui	6903	9256	1419.4	0.00299285	27.7019
																													Heilongjiang	2503	5549	272.8	0.000365637	2.02892		Anhui	6903	9258	1446.2	0.00304936	28.231
																													Heilongjiang	2503	5551	140.2	0.000187911	1.0431		Anhui	6903	9259	885	0.00186605	17.2778
																													Heilongjiang	2503	5551	412	0.000552208	3.06531		Anhui	6903	9276	570	0.00120186	11.1485
																													Heilongjiang	2503	5555	632.3	0.000847478	4.70774		Anhui	6903	9277	2227.8	0.00469739	43.5777
																													Heilongjiang	2503	5557	881.8	0.00118189	6.56774		Anhui	6903	9283	473.2	0.000997758	9.26219
																													Heilongjiang	2503	5558	650	0.000871202	4.84214		Anhui	6903	9296	331.4	0.000698768	6.49575
																													Heilongjiang	2503	5558	1544.6	0.00207024	11.5064		Anhui	6903	9310	1130.4	0.00238349	22.1903
																													Heilongjiang	2503	5562	1492.4	0.00200028	11.1256		Anhui	6903	9370	1625.6	0.00342763	32.1169
																													Heilongjiang	2503	5563	338.6	0.000453829	2.52465		Anhui	6903	9373	1077.6	0.00227216	21.2969
																													Heilongjiang	2503	5565	288.8	0.000387082	2.15411		Anhui	6903	9374	292.4	0.000616535	5.7794
																													Heilongjiang	2503	5566	278.9	0.000373812	2.08064		Anhui	6903	9427	835.6	0.00176189	16.6093
																													Heilongjiang	2503	5567	106	0.000142073	0.79092		Chongqing	6802	8816	298.4	0.00171444	15.1145
																													Heilongjiang	2503	5568	205	0.000274764	1.52988		Chongqing	6802	8836	1274.8	0.00732429	64.7174
																													Heilongjiang	2503	5568	465.1	0.000623378	3.47097		Chongqing	6802	8837	1163.2	0.0066831	59.0585
																													Heilongjiang	2503	5568	640.9	0.000859005	4.78294		Chongqing	6802	8848	1735.4	0.00997064	88.2202
																													Heilongjiang	2503	5569	1137.3	0.00152433	8.48902		Chongqing	6802	8866	1445	0.00830216	73.607
																													Heilongjiang	2503	5572	1244.3	0.00166775	9.29269		Chongqing	6802	8872	1661.2	0.00954433	84.6773
																													Heilongjiang	2503	5575	641.8	0.000860211	4.79568		Chongqing	6802	8873	2089.6	0.0120057	106.526
																													Heilongjiang	2503	5575	898.2	0.00120387	6.71156		Chongqing	6802	8887	1949	0.0111979	99.5154
																													Heilongjiang	2503	5577	716.1	0.000959796	5.35278		Chongqing	6802	8888	1176	0.00675664	60.053
																													Heilongjiang	2503	5577	2512.1	0.00336699	18.7777		Chongqing	6802	8895	3199.2	0.0183808	163.497
																													Heilongjiang	2503	5578	257.7	0.000345398	1.92663		Chongqing	6802	8899	1643	0.00943976	84.0044
																													Heilongjiang	2503	5579	831.1	0.00111393	6.21463		Chongqing	6802	8901	933.8	0.00536509	47.7547
																													Heilongjiang	2503	5580	3341.2	0.00447824	24.9886		Chongqing	6802	8915	416.8	0.0023947	21.3488
																													Heilongjiang	2503	5582	1428.4	0.0019145	10.6867		Chongqing	6802	8920	1764	0.010135	90.4038
																													Heilongjiang	2503	5583	309.3	0.000414558	2.31448		Chongqing	6802	8924	1602	0.0092042	82.1383
																													Heilongjiang	2503	5583	2713.1	0.0036364	20.302		Chongqing	6802	8926	1628.2	0.00935473	83.5003
																													Heilongjiang	2503	5585	447.9	0.000600325	3.35281		Chongqing	6802	8938	2049.6	0.0117759	105.253
																													Heilongjiang	2503	5588	169.8	0.000227585	1.27174		Chongqing	6802	8939	480	0.00275781	24.6521
																													Heilongjiang	2503	5590	201.5	0.000270072	1.50971		Chongqing	6802	8942	393.4	0.00226026	20.2112
																													Heilongjiang	2503	5591	324.8	0.000435333	2.43395		Chongqing	6802	8945	780.2	0.00448259	40.0968
																													Heilongjiang	2503	5591	3651.2	0.00489374	27.3609		Chongqing	6802	8950	1071.4	0.00615567	55.0932
																													Heilongjiang	2503	5592	176.6	0.000236699	1.32362		Chongqing	6802	8956	1419.2	0.00815393	73.0266
																													Heilongjiang	2503	5593	128.8	0.000172632	0.96553		Chongqing	6802	8959	316.6	0.00181901	16.2965
																													Heilongjiang	2503	5594	249.3	0.000334139	1.86918		Chongqing	6802	8960	1751.2	0.0100614	90.1503
																													Heilongjiang	2503	5595	117.7	0.000157754	0.882636		Chongqing	6802	8961	1345.2	0.00772877	69.2575
																													Heilongjiang	2503	5597	133.6	0.000179065	1.00223		Chongqing	6802	8962	1546.8	0.00888705	79.6457
																													Heilongjiang	2503	5597	1204.1	0.00161387	9.03282		Chongqing	6802	8963	792.6	0.00455384	40.816
																													Heilongjiang	2503	5598	121.3	0.00016258	0.910121		Chongqing	6802	8969	1580.4	0.0090801	81.4394
																													Heilongjiang	2503	5598	134.5	0.000180272	1.00916		Chongqing	6802	8973	1671.4	0.00960293	86.1671
																													Heilongjiang	2503	5600	258	0.0003458	1.93648		Chongqing	6802	8978	1396.6	0.00802408	72.0402
																													Heilongjiang	2503	5600	798.4	0.0010701	5.99258		Chongqing	6802	8979	1111	0.00638319	57.3146
																													Heilongjiang	2503	5600	1022.1	0.00136993	7.67161		Chongqing	6802	8980	1543	0.00886522	79.6097
																													Heilongjiang	2503	5601	114.7	0.000153734	0.861062		Chongqing	6802	8982	1286	0.00738864	66.3648
																													Heilongjiang	2503	5601	235.3	0.000315375	1.76642		Chongqing	6802	8984	565.4	0.00324847	29.1843
																													Heilongjiang	2503	5602	107.3	0.000143815	0.805653		Chongqing	6802	8984	609.6	0.00350242	31.4658
																													Heilongjiang	2503	5602	268.3	0.000359605	2.01451		Chongqing	6802	8988	1342	0.00771038	69.3009
																													Heilongjiang	2503	5602	334.1	0.000447798	2.50856		Chongqing	6802	8988	1910.2	0.0109749	98.6428
																													Heilongjiang	2503	5604	355.7	0.000476748	2.6717		Chongqing	6802	8990	839	0.00482043	43.3356
																													Heilongjiang	2503	5605	180.9	0.000242462	1.359		Chongqing	6802	8990	1661.2	0.00954433	85.8035
																													Heilongjiang	2503	5605	226.1	0.000303044	1.69856		Chongqing	6802	8992	1316	0.007561	67.9885
																													Heilongjiang	2503	5606	336	0.000450344	2.52463		Chongqing	6802	8993	1867.8	0.0107313	96.5069
																													Heilongjiang	2503	5606	454.2	0.000608769	3.41276		Chongqing	6802	8996	1075.8	0.00618095	55.6038
																													Heilongjiang	2503	5608	140.9	0.00018885	1.05907		Chongqing	6802	8997	603.6	0.00346795	31.2011
																													Heilongjiang	2503	5608	399.9	0.00053599	3.00583		Chongqing	6802	9002	1621.6	0.00931681	83.8699
																													Heilongjiang	2503	5609	133.8	0.000179333	1.00588		Chongqing	6802	9003	1504	0.00864115	77.7962
																													Heilongjiang	2503	5609	2399.1	0.00321554	18.036		Chongqing	6802	9004	635.2	0.00364951	32.8601
																													Heilongjiang	2503	5612	259.6	0.000347945	1.95266		Chongqing	6802	9013	1040.4	0.00597756	53.8757
																													Heilongjiang	2503	5613	127.6	0.000171024	0.959955		Chongqing	6802	9015	851	0.00488937	44.0777
																													Heilongjiang	2503	5614	4227.2	0.00566576	31.8076		Chongqing	6802	9018	694	0.00398734	35.9578
																													Heilongjiang	2503	5616	336	0.000450344	2.52913		Chongqing	6802	9019	694	0.00398734	35.9618
																													Heilongjiang	2503	5616	1629.3	0.00218377	12.264		Chongqing	6802	9022	2342.6	0.0134593	121.43
																													Heilongjiang	2503	5621	340.9	0.000456912	2.5683		Chongqing	6802	9026	1288.8	0.00740473	66.8351
																													Heilongjiang	2503	5622	240	0.000321674	1.80845		Chongqing	6802	9027	1255.6	0.00721398	65.1206
																													Heilongjiang	2503	5623	139.1	0.000186437	1.04834		Chongqing	6802	9029	1537.4	0.00883304	79.7535
																													Heilongjiang	2503	5624	158.7	0.000212707	1.19627		Chongqing	6802	9031	1394.2	0.0080103	72.341
																													Heilongjiang	2503	5625	456	0.000611181	3.4379		Chongqing	6802	9034	1536	0.008825	79.725
																													Heilongjiang	2503	5627	121.5	0.000162848	0.916344		Chongqing	6802	9034	1776.4	0.0102062	92.2028
																													Heilongjiang	2503	5628	375.3	0.000503018	2.83099		Chongqing	6802	9035	1020.2	0.0058615	52.9587
																													Heilongjiang	2503	5628	470.2	0.000630214	3.54684		Chongqing	6802	9035	1431.2	0.00822288	74.2937
																													Heilongjiang	2503	5629	248	0.000332397	1.87106		Chongqing	6802	9036	475.4	0.00273138	24.6808
																													Heilongjiang	2503	5629	905.4	0.00121352	6.83089		Chongqing	6802	9036	865.4	0.00497211	44.9279
																													Heilongjiang	2503	5632	270.1	0.000362018	2.03888		Chongqing	6802	9040	994.4	0.00571327	51.6479
																													Heilongjiang	2503	5632	494.1	0.000662247	3.72978		Chongqing	6802	9041	1741.6	0.0100063	90.4666
																													Heilongjiang	2503	5632	548.5	0.00073516	4.14042		Chongqing	6802	9046	1200	0.00689453	62.3679
																													Heilongjiang	2503	5632	782.8	0.00104919	5.90906		Chongqing	6802	9048	767.6	0.0044102	39.9035
																													Heilongjiang	2503	5633	645.6	0.000865304	4.87426		Chongqing	6802	9048	1456	0.00836536	75.6898
																													Heilongjiang	2503	5635	245.7	0.000329314	1.85569		Chongqing	6802	9049	1758	0.0101005	91.3993
																													Heilongjiang	2503	5636	196.7	0.000263639	1.48587		Chongqing	6802	9050	1900.8	0.0109209	98.8345
																													Heilongjiang	2503	5637	400.6	0.000536928	3.02666		Chongqing	6802	9052	1298	0.00745758	67.5061
																													Heilongjiang	2503	5637	761.5	0.00102065	5.75338		Chongqing	6802	9055	1321.8	0.00759433	68.7666
																													Heilongjiang	2503	5638	183	0.000245277	1.38287		Chongqing	6802	9055	1773.6	0.0101901	92.2715
																													Heilongjiang	2503	5638	270.1	0.000362018	2.04106		Chongqing	6802	9056	580.4	0.00333465	30.1986
																													Heilongjiang	2503	5638	281.5	0.000377297	2.1272		Chongqing	6802	9057	1020	0.00586035	53.0772
																													Heilongjiang	2503	5638	450.3	0.000603542	3.40277		Chongqing	6802	9057	1320	0.00758398	68.6881
																													Heilongjiang	2503	5639	159.1	0.000213243	1.20248		Chongqing	6802	9058	418.6	0.00240504	21.7849
																													Heilongjiang	2503	5640	112.5	0.000150785	0.850427		Chongqing	6802	9058	698	0.00401032	36.3255
																													Heilongjiang	2503	5640	2482.1	0.00332678	18.7631		Chongqing	6802	9061	1836	0.0105486	95.5812
																													Heilongjiang	2503	5640	2672.1	0.00358144	20.1993		Chongqing	6802	9061	2031	0.011669	105.733
																													Heilongjiang	2503	5642	221	0.000296209	1.67121		Chongqing	6802	9062	1479	0.00849751	77.0044
																													Heilongjiang	2503	5644	289.4	0.000387886	2.18923		Chongqing	6802	9063	1156	0.00664173	60.194
																													Heilongjiang	2503	5645	333.4	0.000446859	2.52252		Chongqing	6802	9064	1750.4	0.0100568	91.155
																													Heilongjiang	2503	5646	333.7	0.000447261	2.52524		Chongqing	6802	9065	1436	0.00825046	74.7904
																													Heilongjiang	2503	5647	419.5	0.00056226	3.17508		Chongqing	6802	9067	118	0.000677962	6.14708
																													Heilongjiang	2503	5647	570.3	0.000764379	4.31645		Chongqing	6802	9067	732.4	0.00420796	38.1536
																													Heilongjiang	2503	5648	387.3	0.000519102	2.93189		Chongqing	6802	9067	966.4	0.0055524	50.3436
																													Heilongjiang	2503	5648	488.1	0.000654205	3.69495		Chongqing	6802	9071	1555.6	0.00893761	81.0731
																													Heilongjiang	2503	5649	119.8	0.000160569	0.907055		Chongqing	6802	9072	1242	0.00713584	64.7363
																													Heilongjiang	2503	5649	325.3	0.000436003	2.46298		Chongqing	6802	9072	1274	0.00731969	66.4043
																													Heilongjiang	2503	5649	903.9	0.00121151	6.8438		Chongqing	6802	9073	1461.8	0.00839869	76.2013
																													Heilongjiang	2503	5650	2208.1	0.00295954	16.7214		Chongqing	6802	9074	1015	0.00583162	52.9162
																													Heilongjiang	2503	5650	3097.3	0.00415134	23.4551		Chongqing	6802	9074	1805	0.0103705	94.1021
																													Heilongjiang	2503	5651	697.8	0.000935268	5.2852		Chongqing	6802	9076	980	0.00563053	51.1027
																													Heilongjiang	2503	5652	786.1	0.00105362	5.95505		Chongqing	6802	9077	1506.8	0.00865723	78.5817
																													Heilongjiang	2503	5652	1136.3	0.00152299	8.60796		Chongqing	6802	9078	2268.4	0.013033	118.313
																													Heilongjiang	2503	5653	477.1	0.000639462	3.61488		Chongqing	6802	9080	1336	0.00767591	69.6973
																													Heilongjiang	2503	5653	3132.3	0.00419825	23.7327		Chongqing	6802	9080	1482	0.00851475	77.3139
																													Heilongjiang	2503	5654	2541.5	0.0034064	19.2598		Chongqing	6802	9082	358.4	0.00205917	18.7014
																													Heilongjiang	2503	5654	2786.1	0.00373424	21.1134		Chongqing	6802	9084	761	0.00437228	39.7178
																													Heilongjiang	2503	5655	439.4	0.000588932	3.33041		Chongqing	6802	9085	930.6	0.00534671	48.5748
																													Heilongjiang	2503	5655	1437.7	0.00192696	10.897		Chongqing	6802	9086	417.8	0.00240045	21.8105
																													Heilongjiang	2503	5656	144	0.000193005	1.09163		Chongqing	6802	9087	1518	0.00872158	79.253
																													Heilongjiang	2503	5657	2662.2	0.00356817	20.1852		Chongqing	6802	9089	1790	0.0102843	93.4744
																													Heilongjiang	2503	5659	392.1	0.000525536	2.97401		Chongqing	6802	9090	1309.2	0.00752193	68.3744
																													Heilongjiang	2503	5660	2768.1	0.00371011	20.9992		Chongqing	6802	9091	1622	0.00931911	84.72
																													Heilongjiang	2503	5661	220	0.000294868	1.66925		Chongqing	6802	9093	3196	0.0183624	166.97
																													Heilongjiang	2503	5662	474.4	0.000635843	3.60014		Chongqing	6802	9096	1183.4	0.00679916	61.8451
																													Heilongjiang	2503	5663	966.1	0.00129487	7.33287		Chongqing	6802	9097	246.8	0.00141798	12.8993
																													Heilongjiang	2503	5665	3607.9	0.0048357	27.3943		Chongqing	6802	9097	1560	0.00896289	81.5354
																													Heilongjiang	2503	5666	1394	0.00186839	10.5863		Chongqing	6802	9098	1343	0.00771613	70.2013
																													Heilongjiang	2503	5666	2088.1	0.0027987	15.8574		Chongqing	6802	9104	724	0.0041597	37.8699
																													Heilongjiang	2503	5667	413	0.000553548	3.13696		Chongqing	6802	9104	965.8	0.00554895	50.5176
																													Heilongjiang	2503	5667	1561.1	0.00209236	11.8574		Chongqing	6802	9105	1537	0.00883075	80.4039
																													Heilongjiang	2503	5667	2149.7	0.00288126	16.3281		Chongqing	6802	9110	1367.4	0.00785632	71.5711
																													Heilongjiang	2503	5668	246.6	0.00033052	1.87339		Chongqing	6802	9112	1096	0.006297	57.3783
																													Heilongjiang	2503	5669	128.3	0.000171962	0.974851		Chongqing	6802	9112	1526.6	0.00877099	79.9213
																													Heilongjiang	2503	5669	594.2	0.000796412	4.51486		Chongqing	6802	9116	734.2	0.0042183	38.4541
																													Heilongjiang	2503	5670	163.1	0.000218605	1.23949		Chongqing	6802	9116	3280	0.0188451	171.791
																													Heilongjiang	2503	5670	1355.6	0.00181692	10.302		Chongqing	6802	9117	988	0.0056765	51.7526
																													Heilongjiang	2503	5671	2423.9	0.00324878	18.4238		Chongqing	6802	9119	2074	0.011916	108.662
																													Heilongjiang	2503	5671	3443.7	0.00461563	26.1752		Chongqing	6802	9119	2954	0.016972	154.768
																													Heilongjiang	2503	5672	231.1	0.000309746	1.75688		Chongqing	6802	9124	2942.2	0.0169042	154.234
																													Heilongjiang	2503	5672	954.1	0.00127879	7.2533		Chongqing	6802	9130	2151.2	0.0123596	112.843
																													Heilongjiang	2503	5673	243.7	0.000326634	1.85299		Chongqing	6802	9135	1170	0.00672217	61.407
																													Heilongjiang	2503	5674	1165	0.00156146	8.85973		Chongqing	6802	9137	1295.2	0.0074415	67.993
																													Heilongjiang	2503	5674	1368.1	0.00183368	10.4043		Chongqing	6802	9140	819.8	0.00471011	43.0504
																													Heilongjiang	2503	5674	2093.8	0.00280634	15.9232		Chongqing	6802	9150	679.8	0.00390575	35.7376
																													Heilongjiang	2503	5675	125	0.000167539	0.950782		Chongqing	6802	9153	640	0.00367708	33.6563
																													Heilongjiang	2503	5675	3176	0.00425682	24.1575		Chongqing	6802	9153	661	0.00379774	34.7607
																													Heilongjiang	2503	5676	551.3	0.000738913	4.19407		Chongqing	6802	9157	1469.4	0.00844235	77.3066
																													Heilongjiang	2503	5676	1626.1	0.00217948	12.3707		Chongqing	6802	9171	514.2	0.00295431	27.0939
																													Heilongjiang	2503	5676	3083.5	0.00413285	23.458		Chongqing	6802	9188	1058	0.00607868	55.8509
																													Heilongjiang	2503	5677	312.6	0.000418981	2.37855		Chongqing	6802	9191	204	0.00117207	10.7725
																													Heilongjiang	2503	5677	1844.4	0.00247207	14.0339		Chongqing	6802	9195	848.8	0.00487673	44.8415
																													Heilongjiang	2503	5677	2955.6	0.00396142	22.489		Chongqing	6802	9207	886	0.00509046	46.8679
																													Heilongjiang	2503	5678	351.6	0.000471253	2.67577		Chongqing	6802	9208	1090	0.00626253	57.6654
																													Heilongjiang	2503	5678	3116.1	0.00417654	23.7144		Chongqing	6802	9238	189.4	0.00108819	10.0527
																													Heilongjiang	2503	5679	264.5	0.000354512	2.01327		Fujian	6802	8960	1019.4	0.0014276	12.7913
																													Heilongjiang	2503	5679	2081.5	0.00278986	15.8436		Fujian	6902	7807	802.2	0.00112343	8.77061
																													Heilongjiang	2503	5679	2504.2	0.0033564	19.061		Fujian	6902	7832	138.6	0.0001941	1.52019
																													Heilongjiang	2503	5680	888.9	0.0011914	6.76716		Fujian	6902	8280	454	0.000635797	5.2644
																													Heilongjiang	2503	5681	377.6	0.000506101	2.87516		Fujian	6902	8425	390	0.00054617	4.60148
																													Heilongjiang	2503	5683	283.4	0.000379844	2.15865		Fujian	6902	8752	2649.4	0.00371031	32.4726
																													Heilongjiang	2503	5685	1360.8	0.00182389	10.3688		Fujian	6902	8755	1106.6	0.00154972	13.5678
																													Heilongjiang	2503	5686	1124.8	0.00150758	8.5721		Fujian	6902	8762	257.8	0.000361032	3.16336
																													Heilongjiang	2503	5686	2170.1	0.00290861	16.5383		Fujian	6902	8765	462.2	0.000647281	5.67342
																													Heilongjiang	2503	5688	884.3	0.00118524	6.74162		Fujian	6902	8766	676.4	0.000947254	8.30363
																													Heilongjiang	2503	5689	218.5	0.000292858	1.66607		Fujian	6902	8767	1821	0.00255019	22.3575
																													Heilongjiang	2503	5689	808.8	0.00108404	6.16712		Fujian	6902	8768	241.2	0.000337785	2.9617
																													Heilongjiang	2503	5690	1778.7	0.00238401	13.565		Fujian	6902	8777	129.6	0.000181496	1.59299
																													Heilongjiang	2503	5692	421.3	0.000564673	3.21412		Fujian	6902	8779	374.6	0.000524603	4.60549
																													Heilongjiang	2503	5694	784	0.0010508	5.98327		Fujian	6902	8780	219.8	0.000307816	2.70262
																													Heilongjiang	2503	5696	1679.5	0.00225105	12.822		Fujian	6902	8781	1690	0.00236673	20.7823
																													Heilongjiang	2503	5697	141.8	0.000190056	1.08275		Fujian	6902	8784	2057.6	0.00288153	25.3114
																													Heilongjiang	2503	5700	302.5	0.000405444	2.31103		Fujian	6902	8786	972	0.00136122	11.9597
																													Heilongjiang	2503	5700	1016.6	0.00136256	7.76659		Fujian	6902	8788	402	0.000562975	4.94742
																													Heilongjiang	2503	5702	620.4	0.000831528	4.74137		Fujian	6902	8796	1101	0.00154188	13.5624
																													Heilongjiang	2503	5706	1015.9	0.00136162	7.76941		Fujian	6902	8802	814.4	0.00114051	10.0388
																													Heilongjiang	2503	5708	148.2	0.000198634	1.1338		Fujian	6902	8803	876	0.00122678	10.7994
																													Heilongjiang	2503	5709	1000.2	0.00134058	7.65336		Fujian	6902	8809	538.8	0.000754554	6.64687
																													Heilongjiang	2503	5711	885.3	0.00118658	6.77654		Fujian	6902	8816	439.2	0.000615071	5.42247
																													Heilongjiang	2503	5711	974.3	0.00130586	7.45779		Fujian	6902	8817	1387.2	0.00194268	17.1286
																													Heilongjiang	2503	5712	1115.7	0.00149538	8.54163		Fujian	6902	8822	165.4	0.000231632	2.04346
																													Heilongjiang	2503	5712	1601.8	0.00214691	12.2631		Fujian	6902	8824	569.8	0.000797968	7.04127
																													Heilongjiang	2503	5716	2481.1	0.00332544	19.0082		Fujian	6902	8829	3084	0.00431894	38.1319
																													Heilongjiang	2503	5718	903.3	0.0012107	6.92279		Fujian	6902	8833	2017.6	0.00282552	24.9578
																													Heilongjiang	2503	5718	1706.9	0.00228778	13.0815		Fujian	6902	8834	1135.4	0.00159005	14.0465
																													Heilongjiang	2503	5719	1101	0.00147568	8.43942		Fujian	6902	8835	384.6	0.000538607	4.75859
																													Heilongjiang	2503	5720	279	0.000373947	2.13897		Fujian	6902	8835	956.6	0.00133966	11.8359
																													Heilongjiang	2503	5721	2792.1	0.00374228	21.4096		Fujian	6902	8836	1783.8	0.0024981	22.0732
																													Heilongjiang	2503	5722	104	0.000139392	0.797602		Fujian	6902	8841	1381	0.001934	17.0985
																													Heilongjiang	2503	5724	751.6	0.00100738	5.76623		Fujian	6902	8846	283	0.000396323	3.50587
																													Heilongjiang	2503	5725	443.4	0.000594293	3.40233		Fujian	6902	8847	1534	0.00214827	19.0057
																													Heilongjiang	2503	5726	3657.2	0.00490178	28.0676		Fujian	6902	8848	131.6	0.000184297	1.63066
																													Heilongjiang	2503	5727	3703.8	0.00496424	28.4302		Fujian	6902	8853	2600.8	0.00364225	32.2448
																													Heilongjiang	2503	5728	318.8	0.000427291	2.44752		Fujian	6902	8857	825	0.00115536	10.233
																													Heilongjiang	2503	5732	170.8	0.000228925	1.3122		Fujian	6902	8858	1766.8	0.00247429	21.9172
																													Heilongjiang	2503	5732	283.4	0.000379844	2.17727		Fujian	6902	8858	2772.6	0.00388285	34.3942
																													Heilongjiang	2503	5734	1629.1	0.0021835	12.5202		Fujian	6902	8859	358.8	0.000502476	4.45143
																													Heilongjiang	2503	5735	602	0.000806867	4.62738		Fujian	6902	8860	650.2	0.000910563	8.06758
																													Heilongjiang	2503	5738	208	0.000278784	1.59967		Fujian	6902	8860	814.4	0.00114051	10.105
																													Heilongjiang	2503	5740	185.7	0.000248896	1.42866		Fujian	6902	8862	548	0.000767438	6.80104
																													Heilongjiang	2503	5741	241.5	0.000323685	1.85827		Fujian	6902	8863	560	0.000784243	6.95075
																													Heilongjiang	2503	5742	742	0.00099451	5.71048		Fujian	6902	8866	568.8	0.000796567	7.06237
																													Heilongjiang	2503	5742	3702.2	0.0049621	28.4924		Fujian	6902	8867	321.8	0.00045066	3.996
																													Heilongjiang	2503	5744	297	0.000398072	2.28653		Fujian	6902	8867	532	0.000745031	6.60619
																													Heilongjiang	2503	5744	2204.6	0.00295485	16.9726		Fujian	6902	8868	475	0.000665206	5.89905
																													Heilongjiang	2503	5748	268.7	0.000360141	2.07009		Fujian	6902	8868	1590.6	0.00222753	19.7537
																													Heilongjiang	2503	5748	451.3	0.000604882	3.47686		Fujian	6902	8868	1624.8	0.00227543	20.1785
																													Heilongjiang	2503	5748	1615	0.0021646	12.4421		Fujian	6902	8869	1079.4	0.00151163	13.4066
																													Heilongjiang	2503	5749	123.8	0.00016593	0.953934		Fujian	6902	8871	646	0.000904681	8.02542
																													Heilongjiang	2503	5749	137	0.000183622	1.05565		Fujian	6902	8872	222.4	0.000311457	2.76324
																													Heilongjiang	2503	5749	320.4	0.000429435	2.46882		Fujian	6902	8879	118	0.000165251	1.46727
																													Heilongjiang	2503	5752	376.2	0.000504225	2.9003		Fujian	6902	8879	1388	0.0019438	17.259
																													Heilongjiang	2503	5760	698.9	0.000936743	5.39564		Fujian	6902	8880	288	0.000403325	3.58153
																													Heilongjiang	2503	5762	470.3	0.000630348	3.63206		Fujian	6902	8880	1203	0.00168472	14.9603
																													Heilongjiang	2503	5763	566	0.000758616	4.3719		Fujian	6902	8881	1772.4	0.00248213	22.0438
																													Heilongjiang	2503	5767	506.6	0.000679001	3.9158		Fujian	6902	8883	372	0.000520962	4.6277
																													Heilongjiang	2503	5768	159.7	0.000214048	1.23463		Fujian	6902	8884	1289.8	0.00180628	16.047
																													Heilongjiang	2503	5773	240.6	0.000322479	1.86167		Fujian	6902	8885	184.2	0.00025796	2.29198
																													Heilongjiang	2503	5776	116	0.000155476	0.898029		Fujian	6902	8886	1516.8	0.00212418	18.8755
																													Heilongjiang	2503	5779	289.8	0.000388422	2.24469		Fujian	6902	8887	1592.2	0.00222977	19.816
																													Heilongjiang	2503	5780	180.9	0.000242462	1.40143		Fujian	6902	8887	1699.4	0.0023799	21.1502
																													Heilongjiang	2503	5783	200.8	0.000269134	1.5564		Fujian	6902	8888	619.4	0.000867429	7.70971
																													Heilongjiang	2503	5785	122	0.000163518	0.945951		Fujian	6902	8892	860.6	0.00120521	10.7168
																													Heilongjiang	2503	5785	208.7	0.000279723	1.6182		Fujian	6902	8893	554.6	0.000776681	6.90702
																													Heilongjiang	2503	5785	591.7	0.000793061	4.58786		Fujian	6902	8893	775	0.00108534	9.6519
																													Heilongjiang	2503	5787	698.7	0.000936475	5.41938		Fujian	6902	8895	490.2	0.000686493	6.10636
																													Heilongjiang	2503	5789	417.9	0.000560116	3.24251		Fujian	6902	8896	552.4	0.0007736	6.88195
																													Heilongjiang	2503	5790	209	0.000280125	1.62192		Fujian	6902	8896	1210	0.00169453	15.0745
																													Heilongjiang	2503	5790	3118.2	0.00417935	24.1985		Fujian	6902	8897	606.2	0.000848944	7.55305
																													Heilongjiang	2503	5791	2882.2	0.00386304	22.3709		Fujian	6902	8898	1116	0.00156289	13.9066
																													Heilongjiang	2503	5793	196	0.000262701	1.52183		Fujian	6902	8898	1228	0.00171973	15.3022
																													Heilongjiang	2503	5795	645.1	0.000864634	5.01055		Fujian	6902	8898	1511.4	0.00211662	18.8337
																													Heilongjiang	2503	5796	3663.2	0.00490982	28.4573		Fujian	6902	8899	532	0.000745031	6.63003
																													Heilongjiang	2503	5799	898.4	0.00120413	6.98278		Fujian	6902	8900	1429	0.00200122	17.8109
																													Heilongjiang	2503	5800	118.7	0.000159095	0.92275		Fujian	6902	8902	718	0.00100551	8.95107
																													Heilongjiang	2503	5801	434	0.000581695	3.37441		Fujian	6902	8902	1152.8	0.00161442	14.3716
																													Heilongjiang	2503	5802	400.1	0.000536258	3.11137		Fujian	6902	8904	452	0.000632996	5.6362
																													Heilongjiang	2503	5804	164.9	0.000221017	1.28278		Fujian	6902	8904	1950.4	0.00273141	24.3205
																													Heilongjiang	2503	5804	187.2	0.000250906	1.45626		Fujian	6902	8906	1312	0.00183737	16.3636
																													Heilongjiang	2503	5804	406.6	0.00054497	3.16301		Fujian	6902	8907	1344	0.00188218	16.7646
																													Heilongjiang	2503	5805	380	0.000509318	2.95659		Fujian	6902	8908	1584.6	0.00221913	19.768
																													Heilongjiang	2503	5808	1442.4	0.00193326	11.2284		Fujian	6902	8909	110	0.000154048	1.37241
																													Heilongjiang	2503	5809	325.4	0.000436137	2.53352		Fujian	6902	8909	308	0.000431334	3.84275
																													Heilongjiang	2503	5810	747.4	0.00100175	5.82015		Fujian	6902	8909	527.8	0.000739149	6.58508
																													Heilongjiang	2503	5810	955.9	0.0012812	7.44379		Fujian	6902	8911	1283.4	0.00179732	16.0159
																													Heilongjiang	2503	5812	532	0.000713045	4.14422		Fujian	6902	8911	1468	0.00205584	18.3196
																													Heilongjiang	2503	5813	773.4	0.0010366	6.02573		Fujian	6902	8912	1511.2	0.00211634	18.8608
																													Heilongjiang	2503	5814	420.3	0.000563332	3.27521		Fujian	6902	8912	1528	0.00213986	19.0705
																													Heilongjiang	2503	5815	844.4	0.00113176	6.58117		Fujian	6902	8913	1468.4	0.0020564	18.3287
																													Heilongjiang	2503	5816	528.6	0.000708488	4.12057		Fujian	6902	8913	2169.6	0.00303838	27.0811
																													Heilongjiang	2503	5816	1493	0.00200108	11.6383		Fujian	6902	8914	1663.4	0.00232948	20.765
																													Heilongjiang	2503	5818	185.3	0.000248359	1.44496		Fujian	6902	8916	190.6	0.000266923	2.37988
																													Heilongjiang	2503	5818	277.3	0.000371668	2.16236		Fujian	6902	8918	392.6	0.000549811	4.90321
																													Heilongjiang	2503	5819	113.7	0.000152393	0.886776		Fujian	6902	8919	659.4	0.000923447	8.23622
																													Heilongjiang	2503	5819	1588.4	0.00212895	12.3884		Fujian	6902	8920	835.4	0.00116992	10.4357
																													Heilongjiang	2503	5819	1636.8	0.00219382	12.7658		Fujian	6902	8920	1144.4	0.00160266	14.2957
																													Heilongjiang	2503	5820	337.1	0.000451819	2.62958		Fujian	6902	8920	1161.8	0.00162703	14.5131
																													Heilongjiang	2503	5821	679.8	0.000911143	5.30376		Fujian	6902	8920	1969.6	0.0027583	24.604
																													Heilongjiang	2503	5822	315.4	0.000422734	2.46116		Fujian	6902	8921	759.8	0.00106405	9.49239
																													Heilongjiang	2503	5823	277.8	0.000372338	2.16813		Fujian	6902	8922	419	0.000586782	5.23527
																													Heilongjiang	2503	5825	362.4	0.000485728	2.82937		Fujian	6902	8923	157.6	0.000220709	1.96938
																													Heilongjiang	2503	5826	426.7	0.00057191	3.33195		Fujian	6902	8923	639.6	0.000895718	7.99249
																													Heilongjiang	2503	5826	761	0.00101998	5.94238		Fujian	6902	8923	1108	0.00155168	13.8457
																													Heilongjiang	2503	5827	263.2	0.00035277	2.05559		Fujian	6902	8923	1241.8	0.00173906	15.5176
																													Heilongjiang	2503	5828	294.9	0.000395257	2.30356		Fujian	6902	8924	1862	0.00260761	23.2703
																													Heilongjiang	2503	5830	119.2	0.000159765	0.93143		Fujian	6902	8925	592	0.000829057	7.39934
																													Heilongjiang	2503	5830	157.4	0.000210965	1.22992		Fujian	6902	8925	932.2	0.00130549	11.6515
																													Heilongjiang	2503	5831	521.7	0.00069924	4.07727		Fujian	6902	8928	346	0.00048455	4.32607
																													Heilongjiang	2503	5835	105.5	0.000141403	0.825085		Fujian	6902	8928	1048	0.00146766	13.1032
																													Heilongjiang	2503	5835	889.9	0.00119274	6.95965		Fujian	6902	8929	1298	0.00181776	16.2308
																													Heilongjiang	2503	5836	127.6	0.000171024	0.998094		Fujian	6902	8930	1726	0.00241715	21.5852
																													Heilongjiang	2503	5838	459.7	0.000616141	3.59703		Fujian	6902	8931	3055.2	0.00427861	38.2122
																													Heilongjiang	2503	5839	105.4	0.000141269	0.824868		Fujian	6902	8932	255.2	0.000357391	3.19222
																													Heilongjiang	2503	5842	481.1	0.000644823	3.76706		Fujian	6902	8932	2026	0.00283728	25.3426
																													Heilongjiang	2503	5843	539.3	0.000722829	4.22349		Fujian	6902	8933	122	0.000170853	1.52623
																													Heilongjiang	2503	5845	765.8	0.00102641	5.99936		Fujian	6902	8934	1148	0.0016077	14.3632
																													Heilongjiang	2503	5846	189.1	0.000253453	1.48168		Fujian	6902	8934	1721.8	0.00241127	21.5423
																													Heilongjiang	2503	5847	767.8	0.00102909	6.01709		Fujian	6902	8935	292.8	0.000410047	3.66377
																													Heilongjiang	2503	5847	814	0.00109101	6.37915		Fujian	6902	8938	280.2	0.000392402	3.50729
																													Heilongjiang	2503	5848	122	0.000163518	0.956252		Fujian	6902	8938	2022	0.00283168	25.3095
																													Heilongjiang	2503	5848	475.9	0.000637854	3.73017		Fujian	6902	8938	2726	0.00381758	34.1216
																													Heilongjiang	2503	5848	493.9	0.000661979	3.87125		Fujian	6902	8939	243.6	0.000341146	3.0495
																													Heilongjiang	2503	5848	971.8	0.00130251	7.6171		Fujian	6902	8941	391.8	0.00054869	4.90584
																													Heilongjiang	2503	5849	304	0.000407454	2.3832		Fujian	6902	8941	1056	0.00147886	13.2225
																													Heilongjiang	2503	5850	898.4	0.00120413	7.04419		Fujian	6902	8942	245.8	0.000344227	3.07808
																													Heilongjiang	2503	5852	248	0.000332397	1.94519		Fujian	6902	8943	402.8	0.000564095	5.0447
																													Heilongjiang	2503	5852	298.9	0.000400619	2.34442		Fujian	6902	8943	414.4	0.00058034	5.18998
																													Heilongjiang	2503	5852	1045.2	0.00140089	8.19802		Fujian	6902	8944	238.8	0.000334424	2.99109
																													Heilongjiang	2503	5854	157	0.000210429	1.23185		Fujian	6902	8945	883	0.00123658	11.0612
																													Heilongjiang	2503	5854	272.8	0.000365637	2.14044		Fujian	6902	8946	1883.6	0.00263786	23.5983
																													Heilongjiang	2503	5854	464.8	0.000622976	3.6469		Fujian	6902	8947	930.4	0.00130296	11.6576
																													Heilongjiang	2503	5854	1020.1	0.00136725	8.00388		Fujian	6902	8947	1690.8	0.00236785	21.1852
																													Heilongjiang	2503	5854	1754.7	0.00235184	13.7677		Fujian	6902	8947	2810	0.00393522	35.2084
																													Heilongjiang	2503	5855	108.7	0.000145692	0.853025		Fujian	6902	8948	488	0.000683412	6.11517
																													Heilongjiang	2503	5857	2717.1	0.00364176	21.3298		Fujian	6902	8948	1405.2	0.00196789	17.6087
																													Heilongjiang	2503	5858	1447.1	0.00193956	11.362		Fujian	6902	8948	2582	0.00361592	32.3553
																													Heilongjiang	2503	5859	836.3	0.0011209	6.56736		Fujian	6902	8949	1212.8	0.00169845	15.1994
																													Heilongjiang	2503	5860	206	0.000276104	1.61797		Fujian	6902	8950	826.2	0.00115704	10.3555
																													Heilongjiang	2503	5860	290.9	0.000389896	2.28479		Fujian	6902	8951	760.4	0.00106489	9.53184
																													Heilongjiang	2503	5860	754.6	0.0010114	5.92679		Fujian	6902	8951	1287	0.00180236	16.1329
																													Heilongjiang	2503	5861	339	0.000454365	2.66303		Fujian	6902	8952	1298.4	0.00181832	16.2776
																													Heilongjiang	2503	5863	156.7	0.000210027	1.23139		Fujian	6902	8952	1505.6	0.00210849	18.8752
																													Heilongjiang	2503	5863	403	0.000540145	3.16687		Fujian	6902	8953	181.4	0.000254039	2.27441
																													Heilongjiang	2503	5863	405	0.000542826	3.18259		Fujian	6902	8954	359.8	0.000503876	4.51171
																													Heilongjiang	2503	5863	687.4	0.000921329	5.40175		Fujian	6902	8954	447	0.000625994	5.60515
																													Heilongjiang	2503	5863	7331.4	0.00982635	57.6119		Fujian	6902	8954	1181.4	0.00165447	14.8142
																													Heilongjiang	2503	5866	1307.1	0.00175192	10.2768		Fujian	6902	8956	118.8	0.000166372	1.49002
																													Heilongjiang	2503	5867	786.6	0.00105429	6.18551		Fujian	6902	8956	1378	0.0019298	17.2833
																													Heilongjiang	2503	5868	417	0.000558909	3.27968		Fujian	6902	8956	1743	0.00244096	21.8612
																													Heilongjiang	2503	5869	921	0.00123443	7.24484		Fujian	6902	8956	2749.2	0.00385008	34.4813
																													Heilongjiang	2503	5869	3402.2	0.00456	26.7627		Fujian	6902	8957	269.6	0.000377557	3.38178
																													Heilongjiang	2503	5870	668.6	0.000896131	5.26029		Fujian	6902	8957	487.6	0.000682852	6.1163
																													Heilongjiang	2503	5872	240.7	0.000322613	1.89438		Fujian	6902	8957	584	0.000817854	7.32552
																													Heilongjiang	2503	5872	2912.2	0.00390325	22.9199		Fujian	6902	8957	1054	0.00147606	13.2211
																													Heilongjiang	2503	5873	141.7	0.000189922	1.11541		Fujian	6902	8957	2365.6	0.00331287	29.6734
																													Heilongjiang	2503	5873	170.2	0.000228121	1.33975		Fujian	6902	8958	492.6	0.000689854	6.17971
																													Heilongjiang	2503	5874	320.3	0.000429301	2.52172		Fujian	6902	8958	911.8	0.00127692	11.4386
																													Heilongjiang	2503	5875	162.6	0.000217934	1.28036		Fujian	6902	8958	1582	0.00221549	19.8463
																													Heilongjiang	2503	5875	502.7	0.000673774	3.95842		Fujian	6902	8958	1639.8	0.00229643	20.5714
																													Heilongjiang	2503	5878	1048.3	0.00140505	8.25887		Fujian	6902	8958	1649.6	0.00231016	20.6944
																													Heilongjiang	2503	5880	344.6	0.000461871	2.7158		Fujian	6902	8959	550.8	0.000771359	6.91061
																													Heilongjiang	2503	5884	1008.7	0.00135197	7.955		Fujian	6902	8959	793	0.00111054	9.94937
																													Heilongjiang	2503	5886	2665.2	0.00357219	21.0259		Fujian	6902	8960	193.8	0.000271404	2.43178
																													Heilongjiang	2503	5887	484.3	0.000649112	3.82132		Fujian	6902	8960	446	0.000624594	5.59636
																													Heilongjiang	2503	5887	2528	0.0033883	19.9469		Fujian	6902	8960	1777.8	0.00248969	22.3076
																													Heilongjiang	2503	5888	174	0.000233214	1.37316		Fujian	6902	8961	1662.6	0.00232836	20.8645
																													Heilongjiang	2503	5889	2126.5	0.00285017	16.7846		Fujian	6902	8961	2196.4	0.00307591	27.5633
																													Heilongjiang	2503	5892	1815.9	0.00243387	14.3404		Fujian	6902	8961	3042	0.00426012	38.175
																													Heilongjiang	2503	5894	242.1	0.000324489	1.91254		Fujian	6902	8962	136.4	0.000191019	1.71191
																													Heilongjiang	2503	5894	260.7	0.000349419	2.05947		Fujian	6902	8962	360.6	0.000504997	4.52578
																													Heilongjiang	2503	5901	304.2	0.000407722	2.40597		Fujian	6902	8962	1498.4	0.00209841	18.806
																													Heilongjiang	2503	5902	313.9	0.000420723	2.48311		Fujian	6902	8962	1609.4	0.00225386	20.1991
																													Heilongjiang	2503	5902	342.9	0.000459592	2.71251		Fujian	6902	8962	2112	0.00295772	26.5071
																													Heilongjiang	2503	5904	333.8	0.000447396	2.64142		Fujian	6902	8963	182.2	0.000255159	2.28699
																													Heilongjiang	2503	5906	142.7	0.000191262	1.12959		Fujian	6902	8963	447.4	0.000626554	5.61581
																													Heilongjiang	2503	5906	223	0.000298889	1.76524		Fujian	6902	8963	1327.2	0.00185866	16.6591
																													Heilongjiang	2503	5908	1704.1	0.00228402	13.494		Fujian	6902	8963	3133.6	0.0043884	39.3332
																													Heilongjiang	2503	5910	559.8	0.000750306	4.43431		Fujian	6902	8964	322.6	0.00045178	4.04976
																													Heilongjiang	2503	5912	433	0.000580354	3.43105		Fujian	6902	8964	354.4	0.000496314	4.44896
																													Heilongjiang	2503	5915	220.8	0.00029594	1.75049		Fujian	6902	8964	1143.4	0.00160126	14.3537
																													Heilongjiang	2503	5916	623.5	0.000835683	4.9439		Fujian	6902	8965	390	0.00054617	4.89641
																													Heilongjiang	2503	5919	276.3	0.000370328	2.19197		Fujian	6902	8965	482	0.00067501	6.05146
																													Heilongjiang	2503	5920	1000.1	0.00134044	7.93543		Fujian	6902	8965	1575.2	0.00220596	19.7765
																													Heilongjiang	2503	5923	138	0.000184963	1.09553		Fujian	6902	8966	321	0.00044954	4.03057
																													Heilongjiang	2503	5945	1862.8	0.00249673	14.8431		Fujian	6902	8967	304	0.000425732	3.81754
																													Heilongjiang	2503	5949	244.1	0.00032717	1.94633		Fujian	6902	8968	1734.6	0.00242919	21.785
																													Heilongjiang	2503	5956	269.9	0.00036175	2.15458		Fujian	6902	8968	2176	0.00304735	27.3286
																													Heilongjiang	2503	5957	217.2	0.000291115	1.73417		Fujian	6902	8969	217.2	0.000304174	2.72814
																													Heilongjiang	2503	5959	1005.3	0.00134741	8.02924		Fujian	6902	8969	896.8	0.00125591	11.2643
																													Heilongjiang	2503	5960	806.3	0.00108069	6.44092		Fujian	6902	8970	1232	0.00172534	15.4763
																													Heilongjiang	2503	5961	1201.1	0.00160985	9.59629		Fujian	6902	8970	2214.4	0.00310112	27.8171
																													Heilongjiang	2503	5962	785.9	0.00105335	6.28007		Fujian	6902	8971	664.4	0.000930449	8.34706
																													Heilongjiang	2503	5963	1058.3	0.00141845	8.45822		Fujian	6902	8971	794.8	0.00111307	9.98531
																													Heilongjiang	2503	5965	163.4	0.000219007	1.30637		Fujian	6902	8971	982	0.00137523	12.3372
																													Heilongjiang	2503	5966	164.3	0.000220213	1.31379		Fujian	6902	8972	114.8	0.00016077	1.44243
																													Heilongjiang	2503	5967	1176.3	0.00157661	9.40761		Fujian	6902	8972	1134.2	0.00158837	14.2509
																													Heilongjiang	2503	5968	442	0.000592417	3.53555		Fujian	6902	8972	1180.4	0.00165307	14.8314
																													Heilongjiang	2503	5969	488	0.000654071	3.90415		Fujian	6902	8972	1332.6	0.00186622	16.7437
																													Heilongjiang	2503	5970	530.6	0.000711169	4.24568		Fujian	6902	8973	2382.6	0.00333668	29.94
																													Heilongjiang	2503	5971	2105.3	0.00282175	16.8487		Fujian	6902	8974	354.8	0.000496874	4.45895
																													Heilongjiang	2503	5973	1281.8	0.00171801	10.2617		Fujian	6902	8974	835	0.00116936	10.4939
																													Heilongjiang	2503	5975	441	0.000591077	3.53168		Fujian	6902	8974	1373.8	0.00192392	17.2652
																													Heilongjiang	2503	5977	1388.7	0.00186129	11.1249		Fujian	6902	8974	1523.4	0.00213342	19.1453
																													Heilongjiang	2503	5978	562.6	0.000754058	4.50776		Fujian	6902	8975	281.2	0.000393802	3.53438
																													Heilongjiang	2503	5980	582.4	0.000780597	4.66797		Fujian	6902	8975	652	0.000913083	8.19492
																													Heilongjiang	2503	5981	221	0.000296209	1.77162		Fujian	6902	8975	1634	0.00228831	20.5376
																													Heilongjiang	2503	5983	184	0.000246617	1.47551		Fujian	6902	8976	573.8	0.000803569	7.21284
																													Heilongjiang	2503	5983	221.2	0.000296477	1.77382		Fujian	6902	8976	644	0.00090188	8.09527
																													Heilongjiang	2503	5984	224.5	0.0003009	1.80058		Fujian	6902	8977	148.8	0.000208385	1.87067
																													Heilongjiang	2503	5985	359.6	0.000481976	2.88462		Fujian	6902	8977	1223.8	0.00171385	15.3852
																													Heilongjiang	2503	5986	312.9	0.000419383	2.51043		Fujian	6902	8977	1646.2	0.0023054	20.6955
																													Heilongjiang	2503	5987	1056.8	0.00141644	8.48022		Fujian	6902	8978	1166	0.00163291	14.6602
																													Heilongjiang	2503	5990	863.6	0.00115749	6.93338		Fujian	6902	8978	1650.6	0.00231156	20.7532
																													Heilongjiang	2503	5993	717.1	0.000961136	5.76009		Fujian	6902	8979	517.4	0.000724585	6.50605
																													Heilongjiang	2503	5994	108	0.000144753	0.867652		Fujian	6902	8979	540	0.000756235	6.79023
																													Heilongjiang	2503	5995	1509.2	0.0020228	12.1267		Fujian	6902	8979	848	0.00118757	10.6632
																													Heilongjiang	2503	5996	1293.8	0.00173409	10.3976		Fujian	6902	8979	1442	0.00201943	18.1324
																													Heilongjiang	2503	5996	1366.2	0.00183113	10.9795		Fujian	6902	8979	1526	0.00213706	19.1887
																													Heilongjiang	2503	5999	2092.3	0.00280433	16.8232		Fujian	6902	8980	304.8	0.000426852	3.83314
																													Heilongjiang	2503	6002	367.7	0.000492832	2.95798		Fujian	6902	8980	1119.8	0.00156821	14.0825
																													Heilongjiang	2503	6003	910.1	0.00121982	7.32256		Fujian	6902	8980	1991.6	0.00278911	25.0462
																													Heilongjiang	2503	6003	4626.2	0.00620054	37.2219		Fujian	6902	8981	1532	0.00214547	19.2684
																													Heilongjiang	2503	6004	453.5	0.000607831	3.64942		Fujian	6902	8981	2064	0.0028905	25.9596
																													Heilongjiang	2503	6004	671.4	0.000899884	5.4029		Fujian	6902	8982	691.2	0.00096798	8.6944
																													Heilongjiang	2503	6004	1195.8	0.00160274	9.62287		Fujian	6902	8982	752.6	0.00105397	9.46673
																													Heilongjiang	2503	6005	2728.9	0.00365757	21.9637		Fujian	6902	8982	874	0.00122398	10.9938
																													Heilongjiang	2503	6006	737.9	0.000989015	5.94002		Fujian	6902	8983	202	0.000282888	2.54118
																													Heilongjiang	2503	6008	202.3	0.000271145	1.62904		Fujian	6902	8983	570	0.000798248	7.17066
																													Heilongjiang	2503	6008	739.6	0.000991293	5.95569		Fujian	6902	8983	836.4	0.00117132	10.522
																													Heilongjiang	2503	6008	1010.6	0.00135452	8.13794		Fujian	6902	8983	2080	0.0029129	26.1666
																													Heilongjiang	2503	6008	3098.7	0.00415322	24.9525		Fujian	6902	8984	1618.8	0.00226702	20.3669
																													Heilongjiang	2503	6009	3645.2	0.0048857	29.3582		Fujian	6902	8984	2220	0.00310897	27.9309
																													Heilongjiang	2503	6010	2764	0.00370462	22.2647		Fujian	6902	8984	2336	0.00327142	29.3904
																													Heilongjiang	2503	6011	560.5	0.000751244	4.51573		Fujian	6902	8985	424	0.000593784	5.33515
																													Heilongjiang	2503	6011	2625.1	0.00351845	21.1494		Fujian	6902	8985	1001.2	0.00140212	12.598
																													Heilongjiang	2503	6012	107.4	0.000143949	0.865423		Fujian	6902	8986	179.6	0.000251518	2.26014
																													Heilongjiang	2503	6013	689.3	0.000923876	5.55526		Fujian	6902	8986	482.6	0.00067585	6.07319
																													Heilongjiang	2503	6013	700.2	0.000938485	5.64311		Fujian	6902	8986	614.8	0.000860987	7.73683
																													Heilongjiang	2503	6013	2719.1	0.00364444	21.914		Fujian	6902	8986	1414	0.00198021	17.7942
																													Heilongjiang	2503	6015	1625.9	0.00217921	13.1079		Fujian	6902	8987	370	0.000518161	4.65671
																													Heilongjiang	2503	6016	318.8	0.000427291	2.57058		Fujian	6902	8987	1016	0.00142284	12.7871
																													Heilongjiang	2503	6017	765.1	0.00102547	6.17026		Fujian	6902	8988	106	0.000148446	1.33423
																													Heilongjiang	2503	6017	2370.2	0.0031768	19.1148		Fujian	6902	8988	863.4	0.00120914	10.8677
																													Heilongjiang	2503	6018	230	0.000308271	1.85518		Fujian	6902	8988	1290	0.00180656	16.2374
																													Heilongjiang	2503	6018	1511.6	0.00202601	12.1925		Fujian	6902	8989	113.2	0.000158529	1.42502
																													Heilongjiang	2503	6018	1602.4	0.00214771	12.9249		Fujian	6902	8989	1419.8	0.00198834	17.8732
																													Heilongjiang	2503	6019	401.4	0.000538	3.23822		Fujian	6902	8990	624	0.000873871	7.8561
																													Heilongjiang	2503	6020	193	0.00025868	1.55725		Fujian	6902	8991	248	0.000347308	3.12264
																													Heilongjiang	2503	6020	378.3	0.000507039	3.05238		Fujian	6902	8991	279	0.000390721	3.51298
																													Heilongjiang	2503	6020	2672.9	0.00358251	21.5667		Fujian	6902	8991	2008.6	0.00281291	25.2909
																													Heilongjiang	2503	6020	2818.1	0.00377713	22.7383		Fujian	6902	8992	767.2	0.00107441	9.66113
																													Heilongjiang	2503	6021	101	0.000135371	0.815071		Fujian	6902	8992	953.6	0.00133545	12.0084
																													Heilongjiang	2503	6021	161.3	0.000216192	1.30169		Fujian	6902	8992	1166	0.00163291	14.6831
																													Heilongjiang	2503	6021	196.7	0.000263639	1.58737		Fujian	6902	8992	1542	0.00215947	19.418
																													Heilongjiang	2503	6021	1073.9	0.00143936	8.66638		Fujian	6902	8992	2250	0.00315098	28.3336
																													Heilongjiang	2503	6022	138	0.000184963	1.11385		Fujian	6902	8994	674	0.000943893	8.48937
																													Heilongjiang	2503	6024	402.2	0.000539073	3.24737		Fujian	6902	8994	1013	0.00141864	12.7593
																													Heilongjiang	2503	6024	589.6	0.000790247	4.76045		Fujian	6902	8995	1906	0.00266923	24.0097
																													Heilongjiang	2503	6024	1157.2	0.00155101	9.34327		Fujian	6902	8996	804	0.00112595	10.129
																													Heilongjiang	2503	6024	2865.2	0.00384026	23.1337		Fujian	6902	8996	1179.6	0.00165195	14.861
																													Heilongjiang	2503	6026	1684.1	0.00225722	13.602		Fujian	6902	8996	1490	0.00208665	18.7715
																													Heilongjiang	2503	6026	3195.2	0.00428256	25.8067		Fujian	6902	8997	1104.2	0.00154636	13.9126
																													Heilongjiang	2503	6027	934	0.00125185	7.5449		Fujian	6902	8998	373.8	0.000523482	4.7103
																													Heilongjiang	2503	6028	919.9	0.00123295	7.43223		Fujian	6902	8999	277	0.00038792	3.4909
																													Heilongjiang	2503	6030	356	0.00047715	2.87722		Fujian	6902	8999	726	0.00101672	9.14942
																													Heilongjiang	2503	6030	1407.1	0.00188595	11.3723		Fujian	6902	8999	979.6	0.00137187	12.3454
																													Heilongjiang	2503	6031	329.6	0.000441766	2.66429		Fujian	6902	9001	1514.2	0.00212054	19.087
																													Heilongjiang	2503	6036	987.9	0.00132409	7.99222		Fujian	6902	9001	2112	0.00295772	26.6224
																													Heilongjiang	2503	6037	2599.9	0.00348467	21.037		Fujian	6902	9001	2157.6	0.00302158	27.1972
																													Heilongjiang	2503	6044	164.8	0.000220883	1.33502		Fujian	6902	9003	101.4	0.000142004	1.27846
																													Heilongjiang	2503	6053	358	0.000479831	2.90442		Fujian	6902	9003	459.6	0.00064364	5.79469
																													Heilongjiang	2503	6063	259.7	0.000348079	2.1104		Fujian	6902	9003	2478	0.00347028	31.2429
																													Heilongjiang	2503	6068	329.7	0.0004419	2.68145		Fujian	6902	9004	588	0.000823456	7.41439
																													Heilongjiang	2503	6070	263	0.000352502	2.13968		Fujian	6902	9005	388.2	0.000543649	4.89556
																													Heilongjiang	2503	6076	313.5	0.000420187	2.55306		Fujian	6902	9005	2374	0.00332463	29.9383
																													Heilongjiang	2503	6079	1172.6	0.00157165	9.55405		Fujian	6902	9006	386	0.000540568	4.86835
																													Heilongjiang	2503	6081	252.1	0.000337892	2.05472		Fujian	6902	9006	1698	0.00237794	21.4157
																													Heilongjiang	2503	6081	314.3	0.000421259	2.56168		Fujian	6902	9006	2822.8	0.00395315	35.602
																													Heilongjiang	2503	6085	343.5	0.000460397	2.80151		Fujian	6902	9007	309.6	0.000433575	3.90521
																													Heilongjiang	2503	6086	293.6	0.000393515	2.39493		Fujian	6902	9007	652.8	0.000914204	8.23423
																													Heilongjiang	2503	6087	170.3	0.000228255	1.38939		Fujian	6902	9007	1308	0.00183177	16.4987
																													Heilongjiang	2503	6088	258.1	0.000345934	2.10605		Fujian	6902	9007	1886	0.00264122	23.7895
																													Heilongjiang	2503	6090	255.9	0.000342985	2.08878		Fujian	6902	9009	2310.4	0.00323556	29.1492
																													Heilongjiang	2503	6093	184.8	0.000247689	1.50917		Fujian	6902	9010	1648.4	0.00230848	20.7994
																													Heilongjiang	2503	6096	242.1	0.000324489	1.97809		Fujian	6902	9011	113.8	0.000159369	1.43608
																													Heilongjiang	2503	6097	3213.2	0.00430668	26.2579		Fujian	6902	9011	714	0.00099991	9.01019
																													Heilongjiang	2503	6099	1219.9	0.00163504	9.97214		Fujian	6902	9013	710	0.000994309	8.9617
																													Heilongjiang	2503	6101	235.4	0.000315509	1.92492		Fujian	6902	9014	468	0.000655403	5.90781
																													Heilongjiang	2503	6101	1311.1	0.00175728	10.7212		Fujian	6902	9014	691.6	0.000968541	8.73043
																													Heilongjiang	2503	6101	3791.2	0.00508138	31.0015		Fujian	6902	9014	1986	0.00278126	25.0703
																													Heilongjiang	2503	6103	367.5	0.000492564	3.00612		Fujian	6902	9015	190.2	0.000266363	2.40126
																													Heilongjiang	2503	6106	1004.1	0.00134581	8.21749		Fujian	6902	9016	251.4	0.000352069	3.17426
																													Heilongjiang	2503	6108	178.9	0.000239781	1.46459		Fujian	6902	9017	1225.6	0.00171637	15.4765
																													Heilongjiang	2503	6109	1131.6	0.00151669	9.26549		Fujian	6902	9017	1946	0.00272525	24.5735
																													Heilongjiang	2503	6111	1163.1	0.00155891	9.52653		Fujian	6902	9018	348	0.000487351	4.39493
																													Heilongjiang	2503	6115	291	0.00039003	2.38503		Fujian	6902	9018	456.8	0.000639719	5.76898
																													Heilongjiang	2503	6116	562	0.000753254	4.6069		Fujian	6902	9018	750	0.00105033	9.47184
																													Heilongjiang	2503	6116	2868.2	0.00384428	23.5116		Fujian	6902	9020	1951.4	0.00273281	24.6499
																													Heilongjiang	2503	6117	1203.1	0.00161253	9.86383		Fujian	6902	9021	322	0.00045094	4.06793
																													Heilongjiang	2503	6119	369	0.000494574	3.0263		Fujian	6902	9021	536	0.000750633	6.77146
																													Heilongjiang	2503	6121	1474.1	0.00197575	12.0936		Fujian	6902	9021	825.2	0.00115564	10.425
																													Heilongjiang	2503	6125	255.1	0.000341913	2.09422		Fujian	6902	9021	2088	0.00292411	26.3784
																													Heilongjiang	2503	6125	896	0.00120092	7.35562		Fujian	6902	9022	740.8	0.00103744	9.3598
																													Heilongjiang	2503	6129	757.6	0.00101542	6.2235		Fujian	6902	9024	878.2	0.00122986	11.0983
																													Heilongjiang	2503	6130	130.9	0.000175447	1.07549		Fujian	6902	9024	1010	0.00141444	12.7639
																													Heilongjiang	2503	6131	717.9	0.000962209	5.8993		Fujian	6902	9025	228.8	0.000320419	2.89179
																													Heilongjiang	2503	6131	3492.2	0.00468063	28.6969		Fujian	6902	9025	508.8	0.000712541	6.43068
																													Heilongjiang	2503	6135	1096	0.00146898	9.01219		Fujian	6902	9026	812.6	0.00113799	10.2715
																													Heilongjiang	2503	6136	308.1	0.00041295	2.53386		Fujian	6902	9026	1872	0.00262161	23.6627
																													Heilongjiang	2503	6136	1201.1	0.00160985	9.87802		Fujian	6902	9027	220.2	0.000308376	2.78371
																													Heilongjiang	2503	6142	136.8	0.000183354	1.12616		Fujian	6902	9029	495.6	0.000694055	6.26663
																													Heilongjiang	2503	6142	3758.2	0.00503715	30.9382		Fujian	6902	9030	777	0.00108814	9.82588
																													Heilongjiang	2503	6147	661.5	0.000886615	5.45002		Fujian	6902	9030	925.6	0.00129624	11.7051
																													Heilongjiang	2503	6148	1965	0.00263371	16.192		Fujian	6902	9031	502	0.000703018	6.34896
																													Heilongjiang	2503	6151	276.7	0.000370864	2.28118		Fujian	6902	9033	731.6	0.00102456	9.25483
																													Heilongjiang	2503	6154	387	0.0005187	3.19208		Fujian	6902	9033	1918	0.00268603	24.2629
																													Heilongjiang	2503	6155	774.4	0.00103794	6.3885		Fujian	6902	9034	367.2	0.00051424	4.64564
																													Heilongjiang	2503	6156	102.2	0.00013698	0.843247		Fujian	6902	9037	599.8	0.000839981	7.59091
																													Heilongjiang	2503	6156	242.5	0.000325025	2.00086		Fujian	6902	9038	374	0.000523763	4.73377
																													Heilongjiang	2503	6158	545.3	0.000730871	4.5007		Fujian	6902	9038	942.8	0.00132033	11.9331
																													Heilongjiang	2503	6159	1027	0.0013765	8.47785		Fujian	6902	9038	1760	0.00246477	22.2765
																													Heilongjiang	2503	6160	125.3	0.000167941	1.03452		Fujian	6902	9039	129.6	0.000181496	1.64055
																													Heilongjiang	2503	6160	402.6	0.000539609	3.32399		Fujian	6902	9040	899.2	0.00125927	11.3838
																													Heilongjiang	2503	6161	257	0.00034446	2.12222		Fujian	6902	9040	2780	0.00389321	35.1946
																													Heilongjiang	2503	6161	700.2	0.000938485	5.78201		Fujian	6902	9041	203	0.000284288	2.57025
																													Heilongjiang	2503	6161	1312.5	0.00175916	10.8382		Fujian	6902	9041	730	0.00102232	9.24277
																													Heilongjiang	2503	6162	219.2	0.000293796	1.81037		Fujian	6902	9042	303.2	0.000424612	3.83934
																													Heilongjiang	2503	6163	1176.5	0.00157687	9.71828		Fujian	6902	9042	740.6	0.00103716	9.37802
																													Heilongjiang	2503	6163	1655.2	0.00221848	13.6725		Fujian	6902	9042	1612	0.0022575	20.4123
																													Heilongjiang	2503	6165	636	0.000852437	5.25528		Fujian	6902	9043	541.8	0.000758756	6.86143
																													Heilongjiang	2503	6167	151.5	0.000203057	1.25225		Fujian	6902	9044	262	0.000366914	3.31837
																													Heilongjiang	2503	6167	453.8	0.000608233	3.75097		Fujian	6902	9045	733	0.00102652	9.28486
																													Heilongjiang	2503	6170	216.1	0.000289641	1.78709		Fujian	6902	9049	416.8	0.000583701	5.28191
																													Heilongjiang	2503	6170	496.6	0.000665598	4.10674		Fujian	6902	9049	1427	0.00199842	18.0837
																													Heilongjiang	2503	6171	958.9	0.00128522	7.93111		Fujian	6902	9052	983.6	0.00137747	12.4688
																													Heilongjiang	2503	6172	681.9	0.000913957	5.64095		Fujian	6902	9055	590	0.000826256	7.48175
																													Heilongjiang	2503	6172	1030.4	0.00138106	8.52387		Fujian	6902	9055	792.8	0.00111026	10.0534
																													Heilongjiang	2503	6172	1145.7	0.00153559	9.47768		Fujian	6902	9055	1752.2	0.00245384	22.2195
																													Heilongjiang	2503	6174	729.6	0.00097789	6.03749		Fujian	6902	9056	1363.8	0.00190991	17.2962
																													Heilongjiang	2503	6176	465	0.000623244	3.84916		Fujian	6902	9058	556.6	0.000779482	7.06055
																													Heilongjiang	2503	6179	1322.1	0.00177202	10.9493		Fujian	6902	9058	1836	0.0025712	23.2899
																													Heilongjiang	2503	6180	1093.1	0.00146509	9.05427		Fujian	6902	9059	897	0.00125619	11.3798
																													Heilongjiang	2503	6181	855.2	0.00114623	7.08487		Fujian	6902	9060	106	0.000148446	1.34492
																													Heilongjiang	2503	6182	101.5	0.000136041	0.841008		Fujian	6902	9061	482.6	0.00067585	6.12387
																													Heilongjiang	2503	6182	3245.6	0.00435011	26.8924		Fujian	6902	9062	252.4	0.00035347	3.20314
																													Heilongjiang	2503	6184	1022.4	0.00137033	8.47414		Fujian	6902	9062	311	0.000435535	3.94682
																													Heilongjiang	2503	6186	2032.2	0.00272378	16.8493		Fujian	6902	9062	1546.6	0.00216591	19.6275
																													Heilongjiang	2503	6187	1022.3	0.0013702	8.47742		Fujian	6902	9062	1722.6	0.00241239	21.8611
																													Heilongjiang	2503	6188	791	0.00106019	6.56043		Fujian	6902	9063	1418	0.00198582	17.9975
																													Heilongjiang	2503	6188	813.2	0.00108994	6.74455		Fujian	6902	9063	2422	0.00339185	30.7404
																													Heilongjiang	2503	6188	1569.8	0.00210402	13.0197		Fujian	6902	9064	316	0.000442537	4.01116
																													Heilongjiang	2503	6190	261.2	0.000350089	2.16705		Fujian	6902	9067	1540	0.00215667	19.5545
																													Heilongjiang	2503	6191	903.6	0.0012111	7.49795		Fujian	6902	9069	950	0.00133041	12.0655
																													Heilongjiang	2503	6192	153.8	0.00020614	1.27642		Fujian	6902	9070	934	0.00130801	11.8636
																													Heilongjiang	2503	6193	682.7	0.00091503	5.66678		Fujian	6902	9072	190	0.000266083	2.4139
																													Heilongjiang	2503	6194	277.2	0.000371534	2.30128		Fujian	6902	9073	577.6	0.000808891	7.33907
																													Heilongjiang	2503	6194	950.8	0.00127437	7.89343		Fujian	6902	9074	826	0.00115676	10.4964
																													Heilongjiang	2503	6194	1051	0.00140867	8.72528		Fujian	6902	9075	800.4	0.00112091	10.1722
																													Heilongjiang	2503	6197	388.4	0.000520576	3.22601		Fujian	6902	9075	1106	0.00154888	14.0561
																													Heilongjiang	2503	6197	977.5	0.00131015	8.11902		Fujian	6902	9077	279.6	0.000391562	3.5542
																													Heilongjiang	2503	6197	1337.9	0.0017932	11.1125		Fujian	6902	9078	372.8	0.000522082	4.73946
																													Heilongjiang	2503	6197	1978	0.00265113	16.4291		Fujian	6902	9078	1144	0.0016021	14.5438
																													Heilongjiang	2503	6198	2640.3	0.00353882	21.9336		Fujian	6902	9079	167.8	0.000234993	2.1335
																													Heilongjiang	2503	6200	746.9	0.00100108	6.20668		Fujian	6902	9079	375.2	0.000525443	4.7705
																													Heilongjiang	2503	6203	1769.7	0.00237195	14.7132		Fujian	6902	9079	675.2	0.000945574	8.58486
																													Heilongjiang	2503	6207	633.1	0.00084855	5.26695		Fujian	6902	9079	1858.2	0.00260229	23.6262
																													Heilongjiang	2503	6207	1223.1	0.00163933	10.1753		Fujian	6902	9079	2314	0.00324061	29.4215
																													Heilongjiang	2503	6209	857.3	0.00114905	7.13444		Fujian	6902	9080	1120	0.00156849	14.2419
																													Heilongjiang	2503	6211	816.6	0.0010945	6.79792		Fujian	6902	9081	1216	0.00170293	15.4643
																													Heilongjiang	2503	6213	1637	0.00219409	13.6319		Fujian	6902	9082	1090.6	0.00152731	13.8711
																													Heilongjiang	2503	6215	1006.4	0.00134889	8.38334		Fujian	6902	9083	210	0.000294091	2.67123
																													Heilongjiang	2503	6217	289	0.00038735	2.40815		Fujian	6902	9083	564	0.000789845	7.17416
																													Heilongjiang	2503	6219	1189.9	0.00159483	9.91828		Fujian	6902	9084	1413	0.00197881	17.9755
																													Heilongjiang	2503	6221	341	0.000457046	2.84328		Fujian	6902	9085	973.8	0.00136374	12.3896
																													Heilongjiang	2503	6224	1228.1	0.00164603	10.2449		Fujian	6902	9086	537.4	0.000752594	6.83807
																													Heilongjiang	2503	6225	867	0.00116205	7.23375		Fujian	6902	9086	1260.8	0.00176567	16.0429
																													Heilongjiang	2503	6226	871	0.00116741	7.2683		Fujian	6902	9087	1027	0.00143825	13.0693
																													Heilongjiang	2503	6232	2724.1	0.00365114	22.7539		Fujian	6902	9088	2141.4	0.00299889	27.2539
																													Heilongjiang	2503	6235	191.4	0.000256535	1.5995		Fujian	6902	9089	330	0.000462143	4.20042
																													Heilongjiang	2503	6244	1295.1	0.00173584	10.8386		Fujian	6902	9090	1014	0.00142004	12.9082
																													Heilongjiang	2503	6250	1074.1	0.00143963	8.99767		Fujian	6902	9090	1100.4	0.00154104	14.008
																													Heilongjiang	2503	6252	145.8	0.000195417	1.22175		Fujian	6902	9095	325.6	0.000455982	4.14715
																													Heilongjiang	2503	6264	315.3	0.0004226	2.64716		Fujian	6902	9095	769.4	0.00107749	9.79981
																													Heilongjiang	2503	6265	242.4	0.000324891	2.03544		Fujian	6902	9095	1112	0.00155728	14.1635
																													Heilongjiang	2503	6269	298.5	0.000400083	2.50812		Fujian	6902	9095	1356.6	0.00189983	17.279
																													Heilongjiang	2503	6269	328	0.000439622	2.75599		Fujian	6902	9098	703.8	0.000985626	8.96722
																													Heilongjiang	2503	6271	2244.9	0.00300886	18.8686		Fujian	6902	9098	1924.8	0.00269556	24.5242
																													Heilongjiang	2503	6275	370	0.000495915	3.11186		Fujian	6902	9099	491.2	0.000687894	6.25914
																													Heilongjiang	2503	6277	195.1	0.000261494	1.6414		Fujian	6902	9099	1112.8	0.0015584	14.1799
																													Heilongjiang	2503	6277	347.6	0.000465892	2.9244		Fujian	6902	9101	606.2	0.000848944	7.72623
																													Heilongjiang	2503	6279	429.4	0.000575529	3.61375		Fujian	6902	9101	671	0.000939692	8.55213
																													Heilongjiang	2503	6282	368.3	0.000493636	3.10102		Fujian	6902	9102	246.2	0.000344787	3.13825
																													Heilongjiang	2503	6284	827.3	0.00110884	6.96794		Fujian	6902	9103	1297.2	0.00181664	16.5369
																													Heilongjiang	2503	6286	2929.2	0.00392604	24.6791		Fujian	6902	9104	1248	0.00174774	15.9114
																													Heilongjiang	2503	6290	196.7	0.000263639	1.65829		Fujian	6902	9105	243	0.000340306	3.09848
																													Heilongjiang	2503	6311	3758.2	0.00503715	31.7895		Fujian	6902	9108	872	0.00122118	11.1225
																													Heilongjiang	2503	6315	734.6	0.000984592	6.2177		Fujian	6902	9109	482	0.00067501	6.14866
																													Heilongjiang	2503	6324	645	0.0008645	5.4671		Fujian	6902	9110	234	0.000327702	2.98536
																													Heilongjiang	2503	6325	581.9	0.000779926	4.93303		Fujian	6902	9111	376	0.000526563	4.79752
																													Heilongjiang	2503	6325	2839.1	0.00380527	24.0684		Fujian	6902	9111	582	0.000815053	7.42595
																													Heilongjiang	2503	6327	692.2	0.000927763	5.86995		Fujian	6902	9113	560	0.000784243	7.14681
																													Heilongjiang	2503	6331	1612.9	0.00216179	13.6863		Fujian	6902	9117	243.6	0.000341146	3.11023
																													Heilongjiang	2503	6331	2717	0.00364162	23.0551		Fujian	6902	9118	549.2	0.000769119	7.01282
																													Heilongjiang	2503	6335	895.4	0.00120011	7.60272		Fujian	6902	9118	596	0.000834659	7.61042
																													Heilongjiang	2503	6336	914	0.00122504	7.76188		Fujian	6902	9118	1579	0.00221129	20.1625
																													Heilongjiang	2503	6339	1658.1	0.00222237	14.0876		Fujian	6902	9119	584	0.000817854	7.45801
																													Heilongjiang	2503	6342	1671	0.00223966	14.2039		Fujian	6902	9120	117.6	0.000164691	1.50198
																													Heilongjiang	2503	6343	893	0.0011969	7.59192		Fujian	6902	9120	325.2	0.000455421	4.15344
																													Heilongjiang	2503	6348	1256	0.00168343	10.6864		Fujian	6902	9120	657.4	0.000920646	8.39629
																													Heilongjiang	2503	6362	1130.7	0.00151549	9.64154		Fujian	6902	9121	362	0.000506957	4.62396
																													Heilongjiang	2503	6364	172.4	0.000231069	1.47053		Fujian	6902	9122	406.2	0.000568857	5.18911
																													Heilongjiang	2503	6365	932.2	0.00124944	7.95267		Fujian	6902	9122	1370	0.0019186	17.5014
																													Heilongjiang	2503	6367	369.8	0.000495647	3.15578		Fujian	6902	9122	2038.8	0.00285521	26.0452
																													Heilongjiang	2503	6370	1028	0.00137784	8.77683		Fujian	6902	9123	930	0.0013024	11.8818
																													Heilongjiang	2503	6382	1044.1	0.00139942	8.93108		Fujian	6902	9124	779.6	0.00109178	9.96139
																													Heilongjiang	2503	6383	1818.9	0.00243789	15.5611		Fujian	6902	9126	242	0.000338905	3.09285
																													Heilongjiang	2503	6400	359	0.000481171	3.0795		Fujian	6902	9126	1766.4	0.00247373	22.5752
																													Heilongjiang	2503	6406	165	0.000221151	1.41669		Fujian	6902	9129	846	0.00118477	10.8157
																													Heilongjiang	2503	6412	496	0.000664794	4.26266		Fujian	6902	9129	1035.4	0.00145001	13.2371
																													Heilongjiang	2503	6417	661	0.000885945	5.68511		Fujian	6902	9129	1413.4	0.00197937	18.0697
																													Heilongjiang	2503	6423	150.9	0.000202253	1.29907		Fujian	6902	9130	280.4	0.000392682	3.58519
																													Heilongjiang	2503	6442	366.4	0.00049109	3.1636		Fujian	6902	9130	486	0.000680611	6.21398
																													Heilongjiang	2503	6446	260.4	0.000349017	2.24976		Fujian	6902	9130	2691.4	0.00376913	34.4122
																													Heilongjiang	2503	6449	104.6	0.000140196	0.904127		Fujian	6902	9131	1105.2	0.00154776	14.1326
																													Heilongjiang	2503	6450	270.2	0.000362152	2.33588		Fujian	6902	9132	122.8	0.000171973	1.57046
																													Heilongjiang	2503	6451	236.8	0.000317385	2.04745		Fujian	6902	9137	468.8	0.000656524	5.99866
																													Heilongjiang	2503	6456	202.7	0.000271681	1.75397		Fujian	6902	9137	1009.2	0.00141332	12.9135
																													Heilongjiang	2503	6458	347.7	0.000466026	3.00959		Fujian	6902	9139	2158.2	0.00302242	27.6219
																													Heilongjiang	2503	6460	285	0.000381988	2.46764		Fujian	6902	9141	2163.8	0.00303026	27.6996
																													Heilongjiang	2503	6461	344.3	0.000461469	2.98155		Fujian	6902	9143	495.4	0.000693775	6.34319
																													Heilongjiang	2503	6464	264.5	0.000354512	2.29157		Fujian	6902	9144	199	0.000278687	2.54831
																													Heilongjiang	2503	6470	2179.4	0.00292107	18.8993		Fujian	6902	9145	1097	0.00153628	14.0493
																													Heilongjiang	2503	6473	2832.1	0.00379589	24.5708		Fujian	6902	9145	1634.8	0.00228943	20.9368
																													Heilongjiang	2503	6475	2111.2	0.00282966	18.3221		Fujian	6902	9146	873	0.00122258	11.1817
																													Heilongjiang	2503	6475	2601.2	0.00348641	22.5745		Fujian	6902	9148	1451	0.00203203	18.589
																													Heilongjiang	2503	6482	1977	0.00264979	17.176		Fujian	6902	9149	516	0.000722624	6.61129
																													Heilongjiang	2503	6489	1945.1	0.00260704	16.9171		Fujian	6902	9149	1314.6	0.00184101	16.8434
																													Heilongjiang	2503	6491	1826.1	0.00244754	15.887		Fujian	6902	9151	632.2	0.000885355	8.10188
																													Heilongjiang	2503	6497	2705.1	0.00362567	23.556		Fujian	6902	9154	3441	0.0048189	44.1122
																													Heilongjiang	2503	6499	941	0.00126123	8.19675		Fujian	6902	9156	1402.8	0.00196453	17.9872
																													Heilongjiang	2503	6501	1456.1	0.00195163	12.6875		Fujian	6902	9161	855.8	0.00119849	10.9794
																													Heilongjiang	2503	6503	1607.1	0.00215401	14.0075		Fujian	6902	9162	123.2	0.000172534	1.58075
																													Heilongjiang	2503	6505	916	0.00122772	7.98634		Fujian	6902	9162	1013.8	0.00141976	13.0078
																													Heilongjiang	2503	6505	3562.2	0.00477445	31.0578		Fujian	6902	9164	710	0.000994309	9.11184
																													Heilongjiang	2503	6510	2562.1	0.00343401	22.3554		Fujian	6902	9168	168.8	0.000236393	2.16725
																													Heilongjiang	2503	6513	1774.1	0.00237784	15.4869		Fujian	6902	9168	815.6	0.00114219	10.4716
																													Heilongjiang	2503	6517	1017.1	0.00136323	8.88417		Fujian	6902	9173	462	0.000647001	5.93494
																													Heilongjiang	2503	6528	1182.1	0.00158438	10.3428		Fujian	6902	9177	1866	0.00261321	23.9814
																													Heilongjiang	2503	6536	387	0.0005187	3.39022		Fujian	6902	9178	310.8	0.000435255	3.99477
																													Heilongjiang	2503	6538	1005.1	0.00134715	8.80764		Fujian	6902	9179	1025.2	0.00143573	13.1785
																													Heilongjiang	2503	6541	366	0.000490553	3.20871		Fujian	6902	9179	2043.6	0.00286193	26.2696
																													Heilongjiang	2503	6542	3058.1	0.0040988	26.8144		Fujian	6902	9183	692	0.000969101	8.89925
																													Heilongjiang	2503	6543	526	0.000705003	4.61284		Fujian	6902	9183	1528	0.00213986	19.6504
																													Heilongjiang	2503	6545	2531.8	0.0033934	22.2098		Fujian	6902	9184	1286	0.00180096	16.54
																													Heilongjiang	2503	6547	660.5	0.000885275	5.79589		Fujian	6902	9187	900.6	0.00126123	11.5869
																													Heilongjiang	2503	6550	721	0.000966364	6.32968		Fujian	6902	9188	904.4	0.00126655	11.6371
																													Heilongjiang	2503	6554	538.9	0.000722293	4.73391		Fujian	6902	9188	956	0.00133882	12.301
																													Heilongjiang	2503	6554	1181.3	0.00158331	10.377		Fujian	6902	9190	1322.2	0.00185165	17.0167
																													Heilongjiang	2503	6558	1850	0.00247957	16.261		Fujian	6902	9191	314	0.000439736	4.04162
																													Heilongjiang	2503	6559	1242.6	0.00166547	10.9238		Fujian	6902	9197	1832	0.0025656	23.5958
																													Heilongjiang	2503	6561	3107.6	0.00416515	27.3275		Fujian	6902	9198	1568	0.00219588	20.1977
																													Heilongjiang	2503	6563	761.9	0.00102118	6.70202		Fujian	6902	9198	2159.6	0.00302438	27.8182
																													Heilongjiang	2503	6563	2847.1	0.003816	25.0444		Fujian	6902	9199	356	0.000498555	4.58621
																													Heilongjiang	2503	6564	3469.2	0.0046498	30.5213		Fujian	6902	9199	1864	0.00261041	24.0132
																													Heilongjiang	2503	6565	2673.4	0.00358319	23.5236		Fujian	6902	9201	425	0.000595185	5.47629
																													Heilongjiang	2503	6566	318.8	0.000427291	2.80559		Fujian	6902	9201	1978.8	0.00277118	25.4976
																													Heilongjiang	2503	6568	3747.2	0.00502241	32.9872		Fujian	6902	9202	1404	0.00196621	18.0931
																													Heilongjiang	2503	6571	3452.8	0.00462782	30.4094		Fujian	6902	9202	1476	0.00206704	19.0209
																													Heilongjiang	2503	6572	2478	0.00332129	21.8275		Fujian	6902	9205	906.4	0.00126935	11.6844
																													Heilongjiang	2503	6575	789.4	0.00105804	6.95662		Fujian	6902	9205	1442.8	0.00202055	18.5991
																													Heilongjiang	2503	6578	500.7	0.000671093	4.41445		Fujian	6902	9206	982	0.00137523	12.6603
																													Heilongjiang	2503	6666	156.5	0.000209759	1.39825		Fujian	6902	9208	1426	0.00199702	18.3886
																													Heilongjiang	2503	6669	915.4	0.00122692	8.18233		Fujian	6902	9209	2084	0.00291851	26.8765
																													Heilongjiang	2503	6677	184.3	0.000247019	1.64935		Fujian	6902	9210	1096.4	0.00153544	14.1414
																													Heilongjiang	2503	6679	3027.2	0.00405739	27.0993		Fujian	6902	9214	492.4	0.000689574	6.35374
																													Heilongjiang	2503	6683	1249.1	0.00167418	11.1886		Fujian	6902	9214	1675.8	0.00234685	21.6239
																													Heilongjiang	2503	6686	3604.2	0.00483075	32.2984		Fujian	6902	9216	306	0.000428533	3.94936
																													Heilongjiang	2503	6689	1740.1	0.00233227	15.6006		Fujian	6902	9216	1274	0.00178415	16.4428
																													Heilongjiang	2503	6692	869	0.00116473	7.79437		Fujian	6902	9219	1118	0.00156569	14.4341
																													Heilongjiang	2503	6694	3213.2	0.00430668	28.8289		Fujian	6902	9220	254.4	0.000356271	3.28481
																													Heilongjiang	2503	6696	1804.1	0.00241805	16.1913		Fujian	6902	9226	256	0.000358511	3.30763
																													Heilongjiang	2503	6730	1347.1	0.00180553	12.1512		Fujian	6902	9228	1296	0.00181496	16.7485
																													Heilongjiang	2503	6738	1600.3	0.0021449	14.4523		Fujian	6902	9228	1482	0.00207544	19.1522
																													Heilongjiang	2503	6743	2709	0.0036309	24.4832		Fujian	6902	9230	1142.4	0.00159986	14.7667
																													Heilongjiang	2503	6744	1024.3	0.00137288	9.2587		Fujian	6902	9231	109.4	0.000153208	1.41426
																													Heilongjiang	2503	6749	1619	0.00216996	14.6451		Fujian	6902	9233	163.6	0.000229111	2.11538
																													Heilongjiang	2503	6763	205	0.000274764	1.85823		Fujian	6902	9233	510.2	0.000714502	6.59699
																													Heilongjiang	2503	6832	835	0.00111916	7.64609		Fujian	6902	9233	1458	0.00204183	18.8523
																													Heilongjiang	2503	6891	293.3	0.000393113	2.70894		Fujian	6902	9237	1420	0.00198862	18.3689
																													Heilongjiang	2503	6894	4433.6	0.0059424	40.9669		Fujian	6902	9238	1612	0.0022575	20.8548
																													Heilongjiang	2503	6898	3252.2	0.00435896	30.0681		Fujian	6902	9240	2030	0.00284288	26.2682
																													Heilongjiang	2503	6909	2578.1	0.00345545	23.8737		Fujian	6902	9242	1309.8	0.00183429	16.9525
																													Heilongjiang	2503	6913	3780.2	0.00506664	35.0257		Fujian	6902	9242	1424	0.00199422	18.4306
																													Heilongjiang	2503	6921	3091	0.0041429	28.673		Fujian	6902	9244	481	0.000673609	6.22684
																													Heilongjiang	2503	6924	2318.1	0.00310697	21.5127		Fujian	6902	9245	1234	0.00172814	15.9766
																													Heilongjiang	2503	6928	1452.8	0.0019472	13.4902		Fujian	6902	9247	1184	0.00165811	15.3326
																													Heilongjiang	2503	6932	1304.1	0.0017479	12.1164		Fujian	6902	9252	1918.2	0.00268631	24.8538
																													Heilongjiang	2503	6934	419	0.00056159	3.89406		Fujian	6902	9253	450	0.000630196	5.8312
																													Heilongjiang	2503	6936	384.5	0.000515349	3.57446		Fujian	6902	9255	1646	0.00230512	21.3338
																													Heilongjiang	2503	6948	1352.2	0.00181237	12.5923		Fujian	6902	9257	830	0.00116236	10.76
																													Heilongjiang	2503	6950	236	0.000316313	2.19838		Fujian	6902	9257	932	0.00130521	12.0823
																													Heilongjiang	2503	6951	1437.4	0.00192656	13.3915		Fujian	6902	9261	254	0.00035571	3.29423
																													Heilongjiang	2503	6953	266.3	0.000356925	2.4817		Fujian	6902	9261	329.6	0.000461583	4.27472
																													Heilongjiang	2503	6960	721	0.000966364	6.72589		Fujian	6902	9262	392.8	0.000550091	5.09494
																													Heilongjiang	2503	6961	1481.3	0.0019854	13.8204		Fujian	6902	9262	1175.4	0.00164607	15.2459
																													Heilongjiang	2503	6965	232.4	0.000311488	2.16951		Fujian	6902	9264	222	0.000310897	2.88015
																													Heilongjiang	2503	6967	1435.8	0.00192442	13.4074		Fujian	6902	9265	916.6	0.00128364	11.8929
																													Heilongjiang	2503	7156	389.8	0.000522453	3.73867		Fujian	6902	9266	109.6	0.000153488	1.42222
																													Heilongjiang	2503	7285	1073.1	0.00143829	10.4779		Fujian	6902	9266	1376	0.001927	17.8556
																													Heilongjiang	2503	7295	1215.1	0.00162861	11.8807		Fujian	6902	9267	135	0.000189059	1.75201
																													Heilongjiang	2503	7297	911.1	0.00122116	8.91078		Fujian	6902	9267	1326	0.00185698	17.2086
																													Heilongjiang	2503	7301	1848.3	0.0024773	18.0867		Fujian	6902	9270	1976	0.00276726	25.6525
																													Jilin	2503	6469	1700.6	0.0465329	301.021		Fujian	6902	9272	186	0.000260481	2.41518
																													Jilin	2503	6485	1639.7	0.0448665	290.959		Fujian	6902	9275	2451.2	0.00343275	31.8387
																													Jilin	2503	6530	802.6	0.0219612	143.407		Fujian	6902	9278	988	0.00138363	12.8373
																													Jilin	2503	6623	981	0.0268427	177.779		Fujian	6902	9283	3258	0.00456262	42.3548
																													Jilin	2503	6676	361.8	0.0098998	66.0911		Fujian	6902	9288	736	0.00103072	9.57333
																													Jilin	2503	6691	142.2	0.00389097	26.0344		Fujian	6902	9289	182.6	0.000255719	2.37538
																													Jilin	2503	6865	840.5	0.0229983	157.883		Fujian	6902	9300	1430	0.00200262	18.6244
																													Jilin	2503	6871	426.4	0.0116674	80.1669		Fujian	6902	9301	2116	0.00296332	27.5618
																													Jilin	2503	6872	336.9	0.00921847	63.3493		Fujian	6902	9302	1182.6	0.00165615	15.4055
																													Jilin	2503	6878	100.4	0.00274721	18.8953		Fujian	6902	9305	1485	0.00207965	19.3511
																													Jilin	2503	6878	202.7	0.0055464	38.1482		Fujian	6902	9306	688	0.000963499	8.96632
																													Jilin	2503	6885	252.4	0.00690633	47.5501		Fujian	6902	9309	2892	0.00405006	37.702
																													Jilin	2503	6885	978.5	0.0267743	184.341		Fujian	6902	9310	256.6	0.000359352	3.34556
																													Jilin	2503	6894	181.3	0.00496084	34.2001		Fujian	6902	9311	367.4	0.00051452	4.79069
																													Jilin	2503	6907	765.9	0.020957	144.75		Fujian	6902	9312	1494	0.00209225	19.483
																													Jilin	2503	6914	145.1	0.00397032	27.4508		Fujian	6902	9312	2022	0.00283168	26.3686
																													Jilin	2503	6920	329.3	0.00901051	62.3527		Fujian	6902	9313	948	0.00132761	12.3641
																													Jilin	2503	6929	165.1	0.00451757	31.3022		Fujian	6902	9315	927.4	0.00129876	12.098
																													Jilin	2503	6931	1126.4	0.0308213	213.622		Fujian	6902	9316	692.2	0.000969381	9.03075
																													Jilin	2503	7055	421.8	0.0115416	81.4257		Fujian	6902	9317	770.6	0.00107917	10.0547
																													Jilin	2503	7064	1042.9	0.0285365	201.582		Fujian	6902	9320	638.4	0.000894038	8.33243
																													Jilin	2503	7069	183	0.00500736	35.397		Fujian	6902	9321	570	0.000798248	7.44047
																													Jilin	2503	7074	148.7	0.00406882	28.7829		Fujian	6902	9321	642	0.000899079	8.38032
																													Jilin	2503	7082	1450.2	0.0396813	281.023		Fujian	6902	9322	1058.4	0.00148222	13.8173
																													Jilin	2503	7105	1481.5	0.0405377	288.021		Fujian	6902	9325	348	0.000487351	4.54455
																													Jilin	2503	7113	199.7	0.00546432	38.8677		Fujian	6902	9326	122	0.000170853	1.59338
																													Jilin	2503	7113	376.9	0.010313	73.3562		Fujian	6902	9328	293.4	0.000410888	3.83276
																													Jilin	2503	7117	174.4	0.00477204	33.9626		Fujian	6902	9328	1370	0.0019186	17.8967
																													Jilin	2503	7231	127.7	0.00349421	25.2666		Fujian	6902	9329	1051.6	0.0014727	13.7388
																													Jilin	2503	7240	998.2	0.0273134	197.749		Fujian	6902	9330	488	0.000683412	6.37624
																													Jilin	2503	7247	1398.3	0.0382612	277.279		Fujian	6902	9330	1548	0.00216787	20.2263
																													Jilin	2503	7251	4186.6	0.114556	830.648		Fujian	6902	9332	3524	0.00493513	46.0547
																													Jilin	2503	7253	1942.4	0.0531492	385.491		Fujian	6902	9333	184	0.00025768	2.40493
																													Jilin	2503	7255	1906	0.0521532	378.371		Fujian	6902	9334	1347.4	0.00188695	17.6128
																													Jilin	2503	7261	1133.9	0.0310265	225.283		Fujian	6902	9337	598.4	0.00083802	7.82459
																													Jilin	2503	7262	1567.4	0.0428882	311.454		Fujian	6902	9338	1828	0.00255999	23.9052
																													Jilin	2503	7269	1704	0.0466259	338.924		Fujian	6902	9339	1046.8	0.00146598	13.6907
																													Jilin	2503	7273	2071.7	0.0566872	412.286		Fujian	6902	9340	116.2	0.000162731	1.5199
																													Jilin	2503	7276	2552.1	0.0698322	508.099		Fujian	6902	9341	525.4	0.000735788	6.873
																													Liaoning	4503	7375	1564.2	0.00697687	51.4545		Fujian	6902	9342	200.2	0.000280367	2.61919
																													Liaoning	4503	7515	736.6	0.00328549	24.6905		Fujian	6902	9342	1902	0.00266363	24.8836
																													Liaoning	4503	7522	485.6	0.00216594	16.2922		Fujian	6902	9345	430	0.000602187	5.62744
																													Liaoning	4503	7525	1427.2	0.00636581	47.9027		Fujian	6902	9351	1885.6	0.00264066	24.6928
																													Liaoning	4503	7527	1930.8	0.00861204	64.8228		Fujian	6902	9352	337.8	0.000473067	4.42412
																													Liaoning	4503	7529	1611.4	0.0071874	54.114		Fujian	6902	9353	282.4	0.000395483	3.69895
																													Liaoning	4503	7529	2200.8	0.00981633	73.9072		Fujian	6902	9353	2080	0.0029129	27.2444
																													Liaoning	4503	7532	478	0.00213205	16.0586		Fujian	6902	9356	228.4	0.000319859	2.9926
																													Liaoning	4503	7532	2109	0.00940687	70.8526		Fujian	6902	9356	310.8	0.000435255	4.07225
																													Liaoning	4503	7534	1989.4	0.00887341	66.8523		Fujian	6902	9356	990	0.00138643	12.9714
																													Liaoning	4503	7536	1203.2	0.00536669	40.4434		Fujian	6902	9358	480	0.000672209	6.29053
																													Liaoning	4503	7538	1826.4	0.00814638	61.4074		Fujian	6902	9358	1333.4	0.00186734	17.4746
																													Liaoning	4503	7540	2191	0.00977262	73.6856		Fujian	6902	9361	162	0.00022687	2.12373
																													Liaoning	4503	7543	872	0.00388942	29.3379		Fujian	6902	9361	1336	0.00187098	17.5143
																													Liaoning	4503	7544	757	0.00337648	25.4722		Fujian	6902	9362	478	0.000669408	6.267
																													Liaoning	4503	7549	510.2	0.00227567	17.179		Fujian	6902	9365	203	0.000284288	2.66236
																													Liaoning	4503	7747	1964	0.00876012	67.8647		Fujian	6902	9366	258	0.000361312	3.38405
																													Liaoning	4503	7747	2186.8	0.00975389	75.5634		Fujian	6902	9366	1254	0.00175615	16.4481
																													Liaoning	4503	7750	715.8	0.00319272	24.7436		Fujian	6902	9370	500	0.000700217	6.56104
																													Liaoning	4503	7750	2500.4	0.0111527	86.4331		Fujian	6902	9373	506.2	0.0007089	6.64452
																													Liaoning	4503	7752	1079.6	0.00481539	37.3289		Fujian	6902	9376	983.8	0.00137775	12.9178
																													Liaoning	4503	7753	3066.2	0.0136763	106.032		Fujian	6902	9394	2364.8	0.00331175	31.1106
																													Liaoning	4503	7756	1469.6	0.00655493	50.84		Fujian	6902	9399	664	0.000929889	8.74002
																													Liaoning	4503	7757	1112	0.00495991	38.474		Fujian	6902	9400	102	0.000142844	1.34274
																													Liaoning	4503	7758	1349.2	0.0060179	46.6869		Fujian	6902	9401	856	0.00119877	11.2697
																													Liaoning	4503	7759	853.8	0.00380824	29.5482		Fujian	6902	9406	1962.8	0.00274877	25.855
																													Liaoning	4503	7760	505.8	0.00225604	17.5069		Fujian	6902	9406	2548	0.00356831	33.5635
																													Liaoning	4503	7762	417	0.00185996	14.437		Fujian	6902	9414	1842	0.0025796	24.2844
																													Liaoning	4503	7762	1627.6	0.00725966	56.3495		Fujian	6902	9414	2300	0.003221	30.3225
																													Liaoning	4503	7764	1991	0.00888055	68.9486		Fujian	6902	9417	778	0.00108954	10.2602
																													Liaoning	4503	7766	2661.6	0.0118717	92.1953		Fujian	6902	9419	388	0.000543369	5.11799
																													Liaoning	4503	7767	1415.8	0.00631496	49.0483		Fujian	6902	9420	1708	0.00239194	22.5321
																													Liaoning	4503	7767	3551.8	0.0158423	123.047		Fujian	6902	9432	412.8	0.000578099	5.45263
																													Liaoning	4503	7768	1564.8	0.00697955	54.2172		Fujian	6902	9450	1076	0.00150687	14.2399
																													Liaoning	4503	7771	2051	0.00914817	71.0904		Fujian	6902	9458	766	0.00107273	10.1459
																													Liaoning	4503	7771	4299.2	0.0191759	149.016		Fujian	6902	9471	2064	0.0028905	27.3759
																													Liaoning	4503	7772	1472.8	0.0065692	51.0558		Fujian	7802	9029	3664	0.00513119	46.3295
																													Liaoning	4503	7774	2795	0.0124667	96.9159		Fujian	7802	9036	3270	0.00457942	41.3797
																													Liaoning	4503	7774	2911.8	0.0129876	100.966		Fujian	7802	9044	1982	0.00277566	25.1031
																													Liaoning	4503	7776	3988.8	0.0177914	138.346		Fujian	7802	9050	2816.8	0.00394474	35.6999
																													Liaoning	4503	7778	1765	0.00787251	61.2324		Fujian	7802	9051	4456	0.00624034	56.4813
																													Liaoning	4503	7779	3924.4	0.0175042	136.165		Fujian	7802	9060	2812	0.00393802	35.6785
																													Liaoning	4503	7780	2182.6	0.00973515	75.7395		Fujian	7802	9068	1070	0.00149847	13.5881
																													Liaoning	4503	7783	2150.4	0.00959153	74.6509		Fujian	7802	9078	1718.8	0.00240707	21.8514
																													Liaoning	4503	7784	1147.8	0.00511959	39.8509		Fujian	7802	9078	2377.2	0.00332911	30.2217
																													Liaoning	4503	7785	1922	0.00857279	66.7391		Fujian	7802	9079	2426	0.00339745	30.8455
																													Liaoning	4503	7787	945.8	0.0042186	32.8502		Fujian	7802	9080	346.4	0.000485111	4.4048
																													Liaoning	4503	7788	688.4	0.0030705	23.9131		Fujian	7802	9080	1872.2	0.00262189	23.8068
																													Liaoning	4503	7993	1504.8	0.00671193	53.6485		Fujian	7802	9081	2574	0.00360472	32.7345
																													Liaoning	4503	7994	1337.4	0.00596527	47.6864		Fujian	7802	9088	1040.4	0.00145701	13.2413
																													Liaoning	4503	7995	886.8	0.00395544	31.6237		Fujian	7802	9096	1697	0.00237654	21.617
																													Liaoning	4503	7995	1095	0.00488408	39.0482		Fujian	7802	9098	1783.4	0.00249754	22.7226
																													Liaoning	4503	7998	1448.2	0.00645947	51.6629		Fujian	7802	9099	623.4	0.000873031	7.94371
																													Liaoning	4503	7999	2146.8	0.00957547	76.5942		Fujian	7802	9102	234.8	0.000328822	2.99294
																													Liaoning	4503	8001	426	0.00190011	15.2028		Fujian	7802	9109	1882.8	0.00263674	24.0181
																													Liaoning	4503	8003	1184.6	0.00528373	42.2857		Fujian	7802	9109	2586	0.00362152	32.9885
																													Liaoning	4503	8004	2208.2	0.00984934	78.8341		Fujian	7802	9114	410	0.000574178	5.23306
																													Liaoning	4503	8006	1467.4	0.00654511	52.4002		Fujian	7802	9115	1662	0.00232752	21.2154
																													Liaoning	4503	8008	2340.4	0.010439	83.5955		Fujian	7802	9123	1258	0.00176175	16.0724
																													Liaoning	4503	8009	1731.8	0.00772443	61.865		Fujian	7802	9124	1730.2	0.00242303	22.1077
																													Liaoning	4503	8013	2419.6	0.0107923	86.4783		Fujian	7802	9137	549.6	0.000769679	7.03256
																													Liaoning	4503	8226	1269.8	0.00566375	46.59		Fujian	7802	9138	498.2	0.000697697	6.37555
																													Liaoning	4503	8227	1267.2	0.00565215	46.5003		Fujian	7802	9138	1102.6	0.00154412	14.1102
																													Liaoning	4503	8231	1178	0.00525429	43.2481		Fujian	7802	9144	2106.2	0.0029496	26.9711
																													Liaoning	4503	8231	2859.6	0.0127548	104.985		Fujian	7802	9149	648.6	0.000908322	8.31024
																													Liaoning	4503	8233	1046.6	0.0046682	38.4333		Fujian	7802	9151	2548	0.00356831	32.6536
																													Liaoning	4503	8237	1384.6	0.0061758	50.87		Fujian	7802	9152	2166	0.00303334	27.7611
																													Liaoning	4503	8238	1572.6	0.00701434	57.7841		Fujian	7802	9155	1492.8	0.00209057	19.1392
																													Liaoning	4503	8242	138	0.000615528	5.07318		Fujian	7802	9158	1778	0.00248997	22.8032
																													Liaoning	4503	8243	1337.6	0.00596616	49.1791		Fujian	7802	9160	934	0.00130801	11.9813
																													Liaoning	4503	8246	1304.6	0.00581897	47.9832		Fujian	7802	9170	1993.8	0.00279219	25.6044
																													Liaoning	4503	8249	461	0.00205622	16.9618		Fujian	7802	9171	983.8	0.00137775	12.6353
																													Liaoning	4503	8252	940.6	0.0041954	34.6205		Fujian	7802	9184	810.6	0.00113519	10.4256
																													Liaoning	4503	8255	408.8	0.00182339	15.0521		Fujian	7802	9209	3162	0.00442817	40.7791
																													Liaoning	4503	8260	313.6	0.00139876	11.5538		Fujian	7802	9216	215.4	0.000301654	2.78004
																													Liaoning	4503	8261	235	0.00104818	8.65903		Fujian	7802	9227	2211.4	0.00309692	28.5753
																													Liaoning	4503	8263	197.8	0.000882257	7.29009		Fujian	7802	9229	2035.4	0.00285044	26.3068
																													Liaoning	4503	8266	110.2	0.00049153	4.06299		Fujian	7802	9235	1753	0.00245496	22.6716
																													Liaoning	4503	8273	193	0.000860847	7.12179		Fujian	7802	9238	1553.8	0.002176	20.1018
																													Liaoning	4503	8475	1553.4	0.0069287	58.7208		Fujian	7802	9253	2504	0.00350669	32.4474
																													Liaoning	4503	8479	1233.2	0.0055005	46.6387		Fujian	7802	9273	363	0.000508358	4.714
																													Liaoning	4503	8480	2526.2	0.0112677	95.5503		Fujian	7802	9276	3206.4	0.00449035	41.6525
																													Liaoning	4503	8481	1287.2	0.00574136	48.6925		Fujian	7802	9279	642.8	0.000900199	8.35295
																													Liaoning	4503	8484	1192	0.00531673	45.1072		Fujian	7802	9291	744	0.00104192	9.68051
																													Liaoning	4503	8486	2244	0.010009	84.9365		Fujian	7802	9391	1861.6	0.00260705	24.4828
																													Liaoning	4503	8489	1150.6	0.00513208	43.5662		Fujian	7902	9114	2993.6	0.00419234	38.209
																													Liaoning	4503	8491	1034.2	0.00461289	39.1681		Fujian	7902	9120	1261.8	0.00176707	16.1157
																													Liaoning	4503	8493	1966	0.00876904	74.4755		Fujian	7902	9122	448.2	0.000627675	5.72565
																													Liaoning	4503	8495	826.8	0.00368781	31.328		Fujian	7902	9127	555.2	0.000777521	7.09644
																													Liaoning	4503	8497	1637	0.00730159	62.0416		Fujian	7902	9133	403.8	0.000565496	5.16467
																													Liaoning	4503	8500	345.6	0.0015415	13.1027		Fujian	7902	9134	1895	0.00265382	24.24
																													Liaoning	4503	8503	643	0.002868	24.3866		Fujian	7902	9136	300.8	0.000421251	3.84855
																													Liaoning	4503	8503	2785.8	0.0124256	105.655		Fujian	7902	9144	1079	0.00151107	13.8172
																													Liaoning	4503	8508	1514.8	0.00675653	57.4846		Fujian	7902	9144	2335.2	0.0032703	29.9036
																													Liaoning	4503	8517	2274.6	0.0101455	86.4093		Fujian	7902	9159	252.2	0.00035319	3.23486
																													Liaoning	4503	8694	1078.6	0.00481093	41.8262		Fujian	7902	9160	902.4	0.00126375	11.576
																													Liaoning	4503	8697	2390	0.0106602	92.712		Fujian	7902	9198	1658.2	0.0023222	21.3596
																													Liaoning	4503	8699	1768	0.00788589	68.5994		Fujian	7902	9198	1800	0.00252078	23.1862
																													Liaoning	4503	8703	1575.2	0.00702594	61.1467		Fujian	7902	9201	2027	0.00283868	26.1187
																													Liaoning	4503	8704	2492	0.0111152	96.7466		Fujian	7902	9202	462	0.000647001	5.9537
																													Liaoning	4503	8705	1768	0.00788589	68.6467		Fujian	7902	9204	2306	0.0032294	29.7234
																													Liaoning	4503	8707	1646.2	0.00734262	63.9322		Fujian	7902	9256	632.2	0.000885355	8.19484
																													Liaoning	4503	8709	3278	0.014621	127.334		Fujian	7902	9262	149.2	0.000208945	1.93525
																													Liaoning	4503	8714	3602	0.0160662	140.001		Fujian	7902	9295	898.2	0.00125787	11.6919
																													Liaoning	4503	8714	3714	0.0165657	144.354		Fujian	7902	9307	1564	0.00219028	20.3849
																													Liaoning	4503	8718	4358	0.0194382	169.462		Fujian	7902	9321	1094	0.00153208	14.2805
																													Liaoning	4503	8720	2294	0.010232	89.2234		Fujian	7902	9328	609.4	0.000853425	7.96075
																													Liaoning	4503	8721	2510	0.0111955	97.6357		Fujian	7902	9334	402.8	0.000564095	5.26526
																													Liaoning	4503	8725	1854	0.00826948	72.1512		Fujian	7902	9358	433.4	0.000606948	5.67982
																													Liaoning	4503	8729	1856	0.0082784	72.2622		Fujian	7902	9374	922	0.0012912	12.1037
																													Liaoning	4503	8732	1852	0.00826056	72.1312		Fujian	7902	9418	1573.2	0.00220316	20.7494
																													Liaoning	4503	8733	1854	0.00826948	72.2174		Fujian	7902	9447	205.8	0.000288209	2.72271
																													Liaoning	4503	8735	2400	0.0107048	93.5067		Guangdong	6802	8644	466.6	0.000350816	3.03245
																													Liaoning	4503	8738	2504	0.0111687	97.5922		Guangdong	6802	8721	3994	0.00300291	26.1884
																													Liaoning	4503	8741	1854	0.00826948	72.2836		Guangdong	6802	8724	3612	0.0027157	23.6918
																													Liaoning	4503	8745	2266.8	0.0101107	88.4182		Guangdong	6802	8741	2847	0.00214053	18.7104
																													Liaoning	4503	8745	2385.8	0.0106415	93.0599		Guangdong	6902	8644	795.2	0.000597876	5.16804
																													Liaoning	4503	8748	3052	0.013613	119.086		Guangdong	6902	8686	1365	0.00102628	8.9143
																													Liaoning	4503	8750	2199.6	0.00981098	85.8461		Guangdong	6902	8702	172.8	0.000129921	1.13057
																													Liaoning	4503	8753	2055.6	0.00916869	80.2535		Guangdong	6902	8738	1415.6	0.00106433	9.30009
																													Liaoning	4503	8754	2472	0.011026	96.5214		Guangdong	6902	8757	104.6	7.86441e-05	0.688687
																													Liaoning	4503	8935	619.6	0.00276363	24.693		Guangdong	6902	8900	208	0.000156386	1.39184
																													Liaoning	4503	8942	1768	0.00788589	70.5157		Guangdong	6902	8922	611.4	0.000459685	4.10131
																													Liaoning	4503	8948	1768	0.00788589	70.563		Guangdong	6902	8970	604.6	0.000454572	4.07751
																													Liaoning	4503	8960	3496	0.0155934	139.717		Guangdong	6902	9019	282.8	0.000212625	1.91766
																													Liaoning	4503	8975	3710	0.0165479	148.517		Guangdong	6902	9054	1332.8	0.00100207	9.07277
																													Liaoning	4503	8993	2062.8	0.0092008	82.7428		Guangdong	6902	9063	422.4	0.000317584	2.87826
																													Liaoning	4503	9127	557.4	0.0024862	22.6915		Guangdong	6902	9158	467.4	0.000351417	3.21828
																													Liaoning	4503	9207	4335.6	0.0193383	178.048		Guangdong	7802	8362	5576	0.00419235	35.0564
																													Anhui	5503	9601	473.4	0.000483083	4.63808		Guangdong	7802	8387	881.4	0.000662686	5.55795
																													Anhui	5503	9610	399.6	0.000407774	3.91871		Guangdong	7802	8393	4572	0.00343748	28.8508
																													Anhui	5503	9613	2525.7	0.00257736	24.7762		Guangdong	7802	8401	1945.4	0.00146266	12.2878
																													Anhui	5503	9614	1548.6	0.00158028	15.1928		Guangdong	7802	8403	3864	0.00290517	24.4122
																													Anhui	5503	9614	4818.1	0.00491665	47.2687		Guangdong	7802	8406	4340.6	0.00326351	27.433
																													Anhui	5503	9615	441.2	0.000450225	4.32891		Guangdong	7802	8415	2614	0.00196535	16.5384
																													Anhui	5503	9618	553	0.000564312	5.42755		Guangdong	7802	8416	3474.4	0.00261225	21.9847
																													Anhui	5503	9618	2401.8	0.00245093	23.573		Guangdong	7802	8420	1655.6	0.00124477	10.481
																													Anhui	5503	9619	2121.4	0.00216479	20.8231		Guangdong	7802	8422	492.4	0.000370214	3.11794
																													Anhui	5503	9620	1473.2	0.00150333	14.4621		Guangdong	7802	8424	4284	0.00322095	27.1333
																													Anhui	5503	9623	537.6	0.000548597	5.27914		Guangdong	7802	8431	2827.4	0.0021258	17.9226
																													Anhui	5503	9624	683.2	0.000697175	6.70961		Guangdong	7802	8432	2632.4	0.00197919	16.6885
																													Anhui	5503	9628	510.8	0.000521248	5.01858		Guangdong	7802	8434	1424.8	0.00107124	9.03487
																													Anhui	5503	9630	361.4	0.000368792	3.55147		Guangdong	7802	8436	3563.6	0.00267931	22.6027
																													Anhui	5503	9638	795.4	0.00081167	7.82287		Guangdong	7802	8438	657	0.000493969	4.16811
																													Anhui	5503	9646	100.4	0.000102454	0.988268		Guangdong	7802	8450	1520.6	0.00114327	9.66065
																													Anhui	5503	9655	100.8	0.000102862	0.993131		Guangdong	7802	8457	3077.4	0.00231376	19.5675
																													Anhui	5503	9661	1089.2	0.00111148	10.738		Guangdong	7802	8480	2029.4	0.00152582	12.9389
																													Anhui	5503	9664	444.6	0.000453694	4.3845		Guangdong	7802	8482	1424.8	0.00107124	9.08629
																													Anhui	5503	9669	1029.8	0.00105086	10.1608		Guangdong	7802	8493	2311.6	0.00173799	14.7607
																													Anhui	5503	9670	1065.4	0.00108719	10.5132		Guangdong	7802	8510	2230	0.00167664	14.2682
																													Anhui	5503	9701	986	0.00100617	9.76084		Guangdong	7802	8518	1671.6	0.0012568	10.7054
																													Anhui	5503	9712	304.2	0.000310422	3.01482		Guangdong	7802	8529	3249.2	0.00244293	20.8358
																													Anhui	5503	9720	1486.6	0.00151701	14.7453		Guangdong	7802	8533	3038.2	0.00228429	19.4918
																													Henan	5503	9502	145.4	0.000384964	3.65793		Guangdong	7802	8542	960	0.000721782	6.16546
																													Henan	5503	9502	263.4	0.000697383	6.62654		Guangdong	7802	8542	1234.4	0.000928091	7.92775
																													Henan	5503	9512	620.6	0.00164311	15.6293		Guangdong	7802	8548	521.4	0.000392018	3.35097
																													Henan	5503	9515	312.7	0.000827911	7.87758		Guangdong	7802	8548	910.8	0.00068479	5.85359
																													Henan	5503	9519	162.1	0.000429179	4.08536		Guangdong	7802	8579	295.8	0.000222399	1.90796
																													Henan	5503	9521	198.2	0.000524759	4.99623		Guangdong	7802	8580	4762	0.00358034	30.7193
																													Henan	5503	9522	179.6	0.000475513	4.52783		Guangdong	7802	8583	989.8	0.000744187	6.38736
																													Henan	5503	9529	861.4	0.00228066	21.7324		Guangdong	7802	8597	751.2	0.000564794	4.85553
																													Henan	5503	9533	160.1	0.000423884	4.04089		Guangdong	7802	8598	170.6	0.000128267	1.10284
																													Henan	5503	9539	137.5	0.000364048	3.47265		Guangdong	7802	8600	1262	0.000948842	8.16004
																													Henan	5503	9540	134.2	0.000355311	3.38967		Guangdong	7802	8604	3962	0.00297885	25.63
																													Henan	5503	9540	339.6	0.000899132	8.57772		Guangdong	7802	8607	748.2	0.000562539	4.84177
																													Henan	5503	9543	147.1	0.000389465	3.71667		Guangdong	7802	8610	5509.2	0.00414212	35.6637
																													Henan	5503	9545	662.7	0.00175458	16.7475		Guangdong	7802	8611	201.4	0.000151424	1.30391
																													Henan	5503	9549	224.8	0.000595185	5.68342		Guangdong	7802	8611	562.4	0.000422844	3.64111
																													Henan	5503	9550	193.3	0.000511785	4.88755		Guangdong	7802	8615	434	0.000326305	2.81112
																													Henan	5503	9559	424.2	0.00112312	10.7359		Guangdong	7802	8618	784.8	0.000590056	5.08511
																													Henan	5503	9564	334	0.000884306	8.4575		Guangdong	7802	8625	3288.6	0.00247255	21.3258
																													Henan	5503	9567	168.7	0.000446654	4.27314		Guangdong	7802	8632	235.2	0.000176836	1.52645
																													Henan	5503	9578	394.9	0.00104555	10.0142		Guangdong	7802	8633	122	9.17264e-05	0.791874
																													Henan	5503	9580	5653.4	0.0149681	143.394		Guangdong	7802	8636	3324	0.00249917	21.5828
																													Henan	5503	9582	168.7	0.000446654	4.27984		Guangdong	7802	8637	331	0.000248864	2.14944
																													Henan	5503	9583	1158.8	0.00306806	29.4013		Guangdong	7802	8642	669.2	0.000503142	4.34815
																													Henan	5503	9586	367.5	0.000973001	9.32719		Guangdong	7802	8643	983.8	0.000739676	6.39302
																													Henan	5503	9587	167.6	0.000443741	4.25415		Guangdong	7802	8643	1961	0.00147439	12.7431
																													Henan	5503	9587	168.7	0.000446654	4.28207		Guangdong	7802	8644	3558	0.0026751	23.1236
																													Henan	5503	9589	168.7	0.000446654	4.28296		Guangdong	7802	8652	2015.4	0.00151529	13.1103
																													Henan	5503	9598	168.7	0.000446654	4.28698		Guangdong	7802	8655	1706.6	0.00128312	11.1054
																													Henan	5503	9598	337.1	0.000892513	8.56634		Guangdong	7802	8658	146.4	0.000110072	0.953001
																													Henan	5503	9598	753.9	0.00199604	19.158		Guangdong	7802	8659	263.6	0.000198189	1.71612
																													Henan	5503	9599	235.1	0.000622456	5.97495		Guangdong	7802	8668	207.8	0.000156236	1.35425
																													Henan	5503	9601	2620.3	0.00693756	66.6075		Guangdong	7802	8673	2388.2	0.00179558	15.5731
																													Henan	5503	9605	168.7	0.000446654	4.29011		Guangdong	7802	8673	2468	0.00185558	16.0934
																													Henan	5503	9608	695	0.0018401	17.6797		Guangdong	7802	8677	1124.8	0.000845687	7.33803
																													Henan	5503	9612	420.2	0.00111253	10.6936		Guangdong	7802	8678	2896	0.00217737	18.8953
																													Henan	5503	9613	168.7	0.000446654	4.29368		Guangdong	7802	8690	216.2	0.000162551	1.41257
																													Henan	5503	9614	346.8	0.000918195	8.82753		Guangdong	7802	8696	745.2	0.000560283	4.87222
																													Henan	5503	9615	337.3	0.000893043	8.58661		Guangdong	7802	8697	1077.6	0.0008102	7.04631
																													Henan	5503	9619	168.7	0.000446654	4.29636		Guangdong	7802	8700	287.2	0.000215933	1.87862
																													Henan	5503	9619	346.7	0.00091793	8.82957		Guangdong	7802	8702	3766	0.00283149	24.6396
																													Henan	5503	9624	410.8	0.00108764	10.4675		Guangdong	7802	8706	430	0.000323298	2.81463
																													Henan	5503	9625	168.5	0.000446124	4.29395		Guangdong	7802	8713	1333	0.00100222	8.73238
																													Henan	5503	9625	168.7	0.000446654	4.29904		Guangdong	7802	8713	1676	0.00126011	10.9793
																													Henan	5503	9628	168.1	0.000445065	4.28509		Guangdong	7802	8722	1586.6	0.00119289	10.4044
																													Henan	5503	9631	337.7	0.000894102	8.61109		Guangdong	7802	8727	2316.2	0.00174145	15.1976
																													Henan	5503	9633	168.7	0.000446654	4.30262		Guangdong	7802	8730	678.4	0.000510059	4.45282
																													Henan	5503	9634	168.7	0.000446654	4.30306		Guangdong	7802	8732	736.2	0.000553516	4.8333
																													Henan	5503	9635	754.7	0.00199816	19.2523		Guangdong	7802	8732	2898	0.00217888	19.026
																													Henan	5503	9637	367.8	0.000973795	9.38446		Guangdong	7802	8734	753.8	0.000566749	4.94999
																													Henan	5503	9638	159.3	0.000421766	4.06498		Guangdong	7802	8737	593.6	0.000446302	3.89934
																													Henan	5503	9638	164.4	0.000435269	4.19512		Guangdong	7802	8738	1158	0.000870649	7.60773
																													Henan	5503	9643	168.7	0.000446654	4.30708		Guangdong	7802	8742	168	0.000126312	1.10422
																													Henan	5503	9649	162.6	0.000430503	4.15393		Guangdong	7802	8744	228.6	0.000171874	1.50287
																													Henan	5503	9649	303.9	0.000804612	7.7637		Guangdong	7802	8744	826	0.000621033	5.43031
																													Henan	5503	9652	168.6	0.000446389	4.30855		Guangdong	7802	8746	934	0.000702233	6.14173
																													Henan	5503	9663	168.6	0.000446389	4.31346		Guangdong	7802	8748	449.4	0.000337884	2.95581
																													Henan	5503	9668	429.8	0.00113795	11.0017		Guangdong	7802	8749	2911.8	0.00218925	19.1538
																													Henan	5503	9678	377.6	0.000999742	9.6755		Guangdong	7802	8750	303.4	0.000228113	1.99599
																													Henan	5503	9683	168.6	0.000446389	4.32238		Guangdong	7802	8750	2072	0.00155785	13.6311
																													Henan	5503	9684	163.3	0.000432357	4.18694		Guangdong	7802	8750	3458	0.00259992	22.7493
																													Henan	5503	9686	163	0.000431562	4.18011		Guangdong	7802	8751	1055	0.000793208	6.94136
																													Henan	5503	9708	350.4	0.000927727	9.00637		Guangdong	7802	8753	1559.2	0.00117229	10.2611
																													Henan	5503	9712	549.2	0.00145407	14.122		Guangdong	7802	8754	836	0.000628551	5.50234
																													Henan	5503	9714	602.2	0.0015944	15.488		Guangdong	7802	8754	1682	0.00126462	11.0705
																													Henan	5503	9715	195.3	0.00051708	5.02344		Guangdong	7802	8754	1852	0.00139244	12.1894
																													Henan	5503	9716	103.8	0.000274823	2.67018		Guangdong	7802	8758	112.4	8.45086e-05	0.740126
																													Henan	5503	9716	415.8	0.00110088	10.6962		Guangdong	7802	8758	485.6	0.000365101	3.19756
																													Henan	5503	9717	116.2	0.000307654	2.98947		Guangdong	7802	8758	2622	0.00197137	17.2652
																													Henan	5503	9719	471.8	0.00124915	12.1405		Guangdong	7802	8760	565.2	0.000424949	3.72255
																													Hubei	5503	8550	185.2	0.000759791	6.49621		Guangdong	7802	8762	152.8	0.000114884	1.00661
																													Hubei	5503	8591	242.8	0.000996097	8.55747		Guangdong	7802	8763	303.8	0.000228414	2.00159
																													Hubei	5503	8596	244.6	0.00100348	8.62593		Guangdong	7802	8766	1517.2	0.00114072	9.99951
																													Hubei	5503	8928	205.8	0.000844303	7.53794		Guangdong	7802	8766	3698	0.00278036	24.3727
																													Hubei	5503	8964	138.4	0.000567792	5.08968		Guangdong	7802	8767	287.6	0.000216234	1.89572
																													Hubei	5503	9416	983.8	0.00403608	38.0037		Guangdong	7802	8767	325.4	0.000244654	2.14488
																													Hubei	5503	9420	2197.4	0.00901492	84.9206		Guangdong	7802	8767	1336	0.00100448	8.80627
																													Hubei	5503	9424	2176.8	0.00893041	84.1602		Guangdong	7802	8770	587.8	0.000441941	3.87582
																													Hubei	5503	9431	1641	0.00673227	63.492		Guangdong	7802	8770	1257.2	0.000945233	8.28969
																													Hubei	5503	9431	3348.2	0.0137361	129.545		Guangdong	7802	8770	2708	0.00203603	17.8559
																													Hubei	5503	9436	1222.6	0.00501577	47.3288		Guangdong	7802	8775	1859.4	0.001398	12.2675
																													Hubei	5503	9438	238.4	0.000978046	9.23079		Guangdong	7802	8776	789.6	0.000593665	5.21001
																													Hubei	5503	9448	1446.2	0.00593309	56.0559		Guangdong	7802	8777	775.2	0.000582839	5.11557
																													Hubei	5503	9449	1334	0.00547279	51.7124		Guangdong	7802	8779	442.6	0.000332771	2.9214
																													Hubei	5503	9450	2499.8	0.0102555	96.9148		Guangdong	7802	8780	1885	0.00141725	12.4434
																													Hubei	5503	9454	1451.8	0.00595607	56.3087		Guangdong	7802	8781	1644	0.00123605	10.8538
																													Hubei	5503	9455	2108	0.00864816	81.7683		Guangdong	7802	8781	2159.8	0.00162386	14.2591
																													Hubei	5503	9459	2291.8	0.0094022	88.9354		Guangdong	7802	8784	1499.6	0.00112748	9.90381
																													Hubei	5503	9460	3093	0.0126892	120.039		Guangdong	7802	8787	420	0.000315779	2.77475
																													Hubei	5503	9462	1235.8	0.00506992	47.9716		Guangdong	7802	8787	1109.6	0.000834259	7.33064
																													Hubei	5503	9471	3311	0.0135835	128.649		Guangdong	7802	8787	1254.2	0.000942978	8.28594
																													Hubei	5503	9473	1196.8	0.00490992	46.5117		Guangdong	7802	8791	393.6	0.00029593	2.60152
																													Hubei	5503	9474	1432.8	0.00587812	55.6893		Guangdong	7802	8791	2307	0.00173453	15.2483
																													Hubei	5503	9479	1595.8	0.00654683	62.0574		Guangdong	7802	8792	1795	0.00134958	11.8655
																													Hubei	5503	9479	2180.6	0.008946	84.7991		Guangdong	7802	8794	313.6	0.000235782	2.07347
																													Hubei	5503	9480	640.6	0.00262809	24.9143		Guangdong	7802	8795	2700	0.00203001	17.8539
																													Hubei	5503	9481	3519.8	0.0144401	136.907		Guangdong	7802	8796	1255.6	0.00094403	8.30369
																													Hubei	5503	9487	1133.8	0.00465146	44.1284		Guangdong	7802	8798	2616.2	0.00196701	17.3057
																													Hubei	5503	9489	1825.4	0.00748878	71.061		Guangdong	7802	8803	1286.4	0.000967187	8.51415
																													Hubei	5503	9490	1587	0.00651073	61.7868		Guangdong	7802	8807	218.6	0.000164356	1.44748
																													Hubei	5503	9495	2239.6	0.00918805	87.2405		Guangdong	7802	8807	464.4	0.000349162	3.07507
																													Hubei	5503	9500	1412.4	0.00579443	55.0471		Guangdong	7802	8808	1196	0.00089922	7.92033
																													Hubei	5503	9500	2132.2	0.00874744	83.1007		Guangdong	7802	8812	1830.4	0.0013762	12.127
																													Hubei	5503	9502	2140.4	0.00878108	83.4378		Guangdong	7802	8813	1288	0.00096839	8.53442
																													Hubei	5503	9506	2506	0.010281	97.7309		Guangdong	7802	8813	1349	0.00101425	8.93862
																													Hubei	5503	9507	796.2	0.00326644	31.0541		Guangdong	7802	8817	1023.8	0.00076975	6.78689
																													Hubei	5503	9508	1528.4	0.00627032	59.6182		Guangdong	7802	8818	1443.2	0.00108508	9.56822
																													Hubei	5503	9509	212	0.000869739	8.27034		Guangdong	7802	8819	607.4	0.000456677	4.02744
																													Hubei	5503	9509	310.8	0.00127507	12.1246		Guangdong	7802	8823	871.8	0.000655468	5.78319
																													Hubei	5503	9510	1101	0.0045169	42.9557		Guangdong	7802	8823	1008.4	0.000758171	6.68935
																													Hubei	5503	9513	1015	0.00416408	39.6129		Guangdong	7802	8824	854	0.000642085	5.66576
																													Hubei	5503	9513	2066.4	0.00847749	80.6464		Guangdong	7802	8826	102.2	7.68397e-05	0.678187
																													Hubei	5503	9514	227.6	0.000933738	8.88359		Guangdong	7802	8826	1004	0.000754863	6.66242
																													Hubei	5503	9518	1113.8	0.00456941	43.4916		Guangdong	7802	8833	1505.2	0.00113169	9.99625
																													Hubei	5503	9518	1200.4	0.00492469	46.8732		Guangdong	7802	8834	530.2	0.000398634	3.52153
																													Hubei	5503	9521	1168.8	0.00479505	45.6537		Guangdong	7802	8836	1126	0.00084659	7.48047
																													Hubei	5503	9526	561.6	0.00230399	21.9478		Guangdong	7802	8842	486.2	0.000365552	3.23221
																													Hubei	5503	9526	1164	0.00477536	45.4901		Guangdong	7802	8843	1752	0.00131725	11.6485
																													Hubei	5503	9529	2010.2	0.00824693	78.585		Guangdong	7802	8848	1860.8	0.00139905	12.3788
																													Hubei	5503	9531	3369.6	0.0138239	131.756		Guangdong	7802	8855	124.2	9.33805e-05	0.826884
																													Hubei	5503	9534	1946	0.00798354	76.1151		Guangdong	7802	8857	480.8	0.000361492	3.20174
																													Hubei	5503	9535	1384.2	0.00567874	54.1468		Guangdong	7802	8868	2882	0.00216685	19.2156
																													Hubei	5503	9543	244	0.00100102	9.55273		Guangdong	7802	8874	1243.8	0.000935158	8.29859
																													Hubei	5503	9557	1086	0.00445536	42.5799		Guangdong	7802	8876	894	0.000672159	5.96608
																													Hubei	5503	9573	456.4	0.0018724	17.9245		Guangdong	7802	8876	1323.6	0.000995156	8.83301
																													Hubei	5503	9576	745	0.00305639	29.268		Guangdong	7802	8876	1373.8	0.0010329	9.16802
																													Hubei	5503	9630	384.4	0.00157702	15.1867		Guangdong	7802	8881	974.8	0.000732909	6.50897
																													Jiangsu	5503	9624	1402.4	0.000783727	7.54258		Guangdong	7802	8882	1051.4	0.000790501	7.02123
																													Jiangsu	5503	9625	1725.2	0.000964122	9.27968		Guangdong	7802	8884	231	0.000173679	1.54296
																													Jiangsu	5503	9626	278.8	0.000155806	1.49979		Guangdong	7802	8884	2836	0.00213226	18.943
																													Jiangsu	5503	9628	320.6	0.000179166	1.72501		Guangdong	7802	8888	1512	0.00113681	10.1039
																													Jiangsu	5503	9629	461	0.000257628	2.4807		Guangdong	7802	8888	5690	0.00427806	38.0234
																													Jiangsu	5503	9629	984.4	0.000550129	5.29719		Guangdong	7802	8889	1938	0.0014571	12.9521
																													Jiangsu	5503	9632	736.6	0.000411646	3.96498		Guangdong	7802	8890	5600	0.00421039	37.4304
																													Jiangsu	5503	9638	1929.2	0.00107813	10.391		Guangdong	7802	8891	1838.4	0.00138221	12.2892
																													Jiangsu	5503	9639	3393.4	0.00189639	18.2793		Guangdong	7802	8892	3133.8	0.00235617	20.951
																													Jiangsu	5503	9644	1473	0.000823181	7.93876		Guangdong	7802	8893	1602	0.00120447	10.7114
																													Jiangsu	5503	9645	1308.4	0.000731195	7.05238		Guangdong	7802	8893	4990	0.00375176	33.3644
																													Jiangsu	5503	9647	1995.2	0.00111501	10.7565		Guangdong	7802	8894	218	0.000163905	1.45777
																													Jiangsu	5503	9648	987.8	0.000552029	5.32597		Guangdong	7802	8894	3522	0.00264804	23.5516
																													Jiangsu	5503	9651	2030.4	0.00113468	10.9508		Guangdong	7802	8895	2989.8	0.0022479	19.9951
																													Jiangsu	5503	9651	2147.2	0.00119996	11.5808		Guangdong	7802	8896	2304.6	0.00173273	15.4143
																													Jiangsu	5503	9652	896.4	0.00050095	4.83517		Guangdong	7802	8897	2273.4	0.00170927	15.2074
																													Jiangsu	5503	9652	2088.2	0.00116698	11.2637		Guangdong	7802	8897	2494	0.00187513	16.683
																													Jiangsu	5503	9653	948.6	0.000530122	5.11727		Guangdong	7802	8898	1698	0.00127665	11.3596
																													Jiangsu	5503	9654	2484	0.00138818	13.4014		Guangdong	7802	8899	466	0.000350365	3.1179
																													Jiangsu	5503	9654	2569.8	0.00143612	13.8643		Guangdong	7802	8899	1975	0.00148492	13.2143
																													Jiangsu	5503	9655	1736.2	0.00097027	9.36795		Guangdong	7802	8900	3816	0.00286908	25.5348
																													Jiangsu	5503	9656	971.8	0.000543087	5.24405		Guangdong	7802	8900	6044	0.00454422	40.4435
																													Jiangsu	5503	9659	1421.8	0.000794568	7.67473		Guangdong	7802	8901	2951	0.00221873	19.7489
																													Jiangsu	5503	9660	573.6	0.000320554	3.09656		Guangdong	7802	8901	3358.6	0.00252518	22.4767
																													Jiangsu	5503	9664	1189	0.000664469	6.42143		Guangdong	7802	8902	2618	0.00196836	17.5223
																													Jiangsu	5503	9665	3374.8	0.001886	18.2281		Guangdong	7802	8903	1451.2	0.00109109	9.714
																													Jiangsu	5503	9667	1777.4	0.000993294	9.60217		Guangdong	7802	8903	2394.6	0.00180039	16.0289
																													Jiangsu	5503	9670	721.6	0.000403264	3.89956		Guangdong	7802	8904	1952	0.00146762	13.0677
																													Jiangsu	5503	9670	1075.8	0.000601207	5.81367		Guangdong	7802	8904	3578	0.00269014	23.953
																													Jiangsu	5503	9670	1811.8	0.00101252	9.79105		Guangdong	7802	8905	2338	0.00175784	15.6536
																													Jiangsu	5503	9671	1832.8	0.00102425	9.90556		Guangdong	7802	8906	1689.4	0.00127019	11.3123
																													Jiangsu	5503	9674	1071.2	0.000598637	5.79121		Guangdong	7802	8907	125.4	9.42827e-05	0.839776
																													Jiangsu	5503	9674	2214.2	0.0012374	11.9706		Guangdong	7802	8907	258	0.000193979	1.72777
																													Jiangsu	5503	9677	1494.6	0.000835252	8.08274		Guangdong	7802	8907	972.2	0.000730954	6.51061
																													Jiangsu	5503	9680	5207.6	0.00291025	28.1712		Guangdong	7802	8907	1279.6	0.000962075	8.5692
																													Jiangsu	5503	9681	112.6	6.29261e-05	0.609188		Guangdong	7802	8907	2046	0.0015383	13.7016
																													Jiangsu	5503	9681	1897.2	0.00106024	10.2642		Guangdong	7802	8910	213.6	0.000160596	1.43091
																													Jiangsu	5503	9686	1311.4	0.000732871	7.09859		Guangdong	7802	8910	1671.8	0.00125695	11.1994
																													Jiangsu	5503	9687	127.8	7.14206e-05	0.691851		Guangdong	7802	8910	4386	0.00329764	29.382
																													Jiangsu	5503	9687	207.4	0.000115905	1.12277		Guangdong	7802	8911	9452.8	0.00710714	63.3318
																													Jiangsu	5503	9687	2448	0.00136806	13.2524		Guangdong	7802	8912	3334.4	0.00250699	22.3423
																													Jiangsu	5503	9688	2961.3	0.00165491	16.0328		Guangdong	7802	8914	908.2	0.000682835	6.0868
																													Jiangsu	5503	9691	2759.6	0.00154219	14.9454		Guangdong	7802	8914	1290	0.000969894	8.64564
																													Jiangsu	5503	9694	1069.8	0.000597854	5.7956		Guangdong	7802	8916	2188	0.00164506	14.6674
																													Jiangsu	5503	9695	5137.4	0.00287102	27.8345		Guangdong	7802	8917	4442.2	0.00333989	29.7818
																													Jiangsu	5503	9697	1676.8	0.000937074	9.08681		Guangdong	7802	8919	1152	0.000866138	7.72508
																													Jiangsu	5503	9698	748.2	0.000418129	4.05502		Guangdong	7802	8920	3934	0.0029578	26.3836
																													Jiangsu	5503	9698	1140.2	0.000637197	6.17954		Guangdong	7802	8921	2292.2	0.0017234	15.3745
																													Jiangsu	5503	9699	182	0.00010171	0.986486		Guangdong	7802	8922	108	8.12004e-05	0.72447
																													Jiangsu	5503	9699	1834.4	0.00102515	9.94291		Guangdong	7802	8922	2497.4	0.00187768	16.7527
																													Jiangsu	5503	9702	742.4	0.000414888	4.02524		Guangdong	7802	8923	978.6	0.000735766	6.56524
																													Jiangsu	5503	9704	1277.2	0.000713759	6.92632		Guangdong	7802	8924	364.4	0.000273976	2.44496
																													Jiangsu	5503	9707	6387.8	0.0035698	34.6521		Guangdong	7802	8938	711.6	0.000535021	4.78201
																													Jiangsu	5503	9709	6242.8	0.00348877	33.8724		Guangdong	7802	8940	579.8	0.000435926	3.89718
																													Jiangsu	5503	9710	1565.8	0.000875042	8.49666		Guangdong	7802	8941	1073.6	0.000807192	7.21711
																													Jiangsu	5503	9710	1864.8	0.00104214	10.1192		Guangdong	7802	8947	501.4	0.000376981	3.37284
																													Jiangsu	5503	9710	6366.4	0.00355784	34.5466		Guangdong	7802	8947	2570.6	0.00193272	17.2921
																													Jiangsu	5503	9712	3639.2	0.00203375	19.7518		Guangdong	7802	8955	695.2	0.00052269	4.68069
																													Jiangsu	5503	9713	1212.8	0.000677769	6.58317		Guangdong	7802	8957	644	0.000484195	4.33694
																													Jiangsu	5503	9714	3071.6	0.00171655	16.6746		Guangdong	7802	8959	1005.2	0.000755765	6.7709
																													Jiangsu	5503	9715	1289.2	0.000720465	6.99932		Guangdong	7802	8959	1496	0.00112478	10.0769
																													Jiangsu	5503	9717	2237.8	0.00125059	12.152		Guangdong	7802	8961	2079	0.00156311	14.007
																													Jiangsu	5503	9717	3063.6	0.00171208	16.6363		Guangdong	7802	8961	3641.6	0.00273796	24.5348
																													Jiangsu	5503	9718	6635.4	0.00370817	36.036		Guangdong	7802	8963	961.4	0.000722834	6.47876
																													Jiangsu	5503	9719	2966.2	0.00165765	16.1107		Guangdong	7802	8963	1303.2	0.000979819	8.78211
																													Jiangsu	5503	9721	1555	0.000869007	8.44761		Guangdong	7802	8966	1310.4	0.000985232	8.83359
																													Jiangsu	5503	9722	1447.6	0.000808986	7.86497		Guangdong	7802	8970	216.4	0.000162702	1.45943
																													Jiangsu	5503	9722	6672.2	0.00372874	36.2508		Guangdong	7802	8974	4258	0.0032014	28.7294
																													Jiangsu	5503	9725	2632.4	0.00147111	14.3065		Guangdong	7802	8976	456	0.000342846	3.07739
																													Jiangsu	5503	9726	4495	0.00251202	24.4319		Guangdong	7802	8976	689.2	0.000518179	4.65118
																													Jiangsu	5503	9727	2828.2	0.00158053	15.3738		Guangdong	7802	8982	217.6	0.000163604	1.46949
																													Jiangsu	5503	9728	4768.4	0.0026648	25.9232		Guangdong	7802	8983	409.4	0.00030781	2.76506
																													Jiangsu	5503	9729	1729.8	0.000966693	9.40496		Guangdong	7802	8988	3514	0.00264202	23.7465
																													Jiangsu	5503	9729	2128.2	0.00118934	11.5711		Guangdong	7802	8991	577.6	0.000434272	3.90454
																													Jiangsu	5503	9729	4253.2	0.00237689	23.1247		Guangdong	7802	9000	2046.2	0.00153845	13.846
																													Jiangsu	5503	9733	3271.4	0.00182821	17.794		Guangdong	7802	9002	169	0.000127064	1.14383
																													Jiangsu	5503	9735	1771.8	0.000990164	9.63925		Guangdong	7802	9007	1885.8	0.00141785	12.7706
																													Jiangsu	5503	9736	2899.4	0.00162032	15.7754		Guangdong	7802	9010	440	0.000330817	2.98066
																													Jiangsu	5503	9737	130	7.26501e-05	0.707394		Guangdong	7802	9018	633.4	0.000476225	4.2946
																													Jiangsu	5503	9738	3496.6	0.00195406	19.0287		Guangdong	7802	9018	2100	0.0015789	14.2385
																													Jiangsu	5503	9738	4453.2	0.00248866	24.2345		Guangdong	7802	9033	1088.6	0.00081847	7.39324
																													Jiangsu	5503	9740	2401.4	0.00134201	13.0712		Guangdong	7802	9036	824.2	0.00061968	5.59942
																													Jiangsu	5503	9742	4196.8	0.00234537	22.8486		Guangdong	7802	9037	278.6	0.000209467	1.89295
																													Jiangsu	5503	9743	3465.6	0.00193674	18.8696		Guangdong	7802	9040	1540.6	0.00115831	10.4711
																													Jiangsu	5503	9747	619.8	0.000346373	3.3761		Guangdong	7802	9049	4023	0.00302472	27.3707
																													Jiangsu	5503	9748	585.2	0.000327037	3.18796		Guangdong	7802	9063	1822.8	0.00137048	12.4207
																													Jiangsu	5503	9749	3709.4	0.00207299	20.2095		Guangdong	7802	9066	558.2	0.000419686	3.80487
																													Jiangsu	5503	9750	217	0.00012127	1.18238		Guangdong	7802	9072	765.8	0.000575771	5.2234
																													Jiangsu	5503	9752	1675	0.000936068	9.12854		Guangdong	7802	9078	790.6	0.000594417	5.39612
																													Jiangsu	5503	9752	2862.8	0.00159987	15.6019		Guangdong	7802	9086	308	0.000231572	2.10406
																													Jiangsu	5503	9757	1645.8	0.00091975	8.974		Guangdong	7802	9095	306	0.000230068	2.09247
																													Jiangsu	5503	9757	2232.2	0.00124746	12.1714		Guangdong	7802	9150	764	0.000574418	5.25592
																													Jiangsu	5503	9758	2854.6	0.00159528	15.5668		Guangdong	7902	8133	1582.4	0.00118974	9.67613
																													Jiangsu	5503	9759	471.8	0.000263664	2.5731		Guangdong	7902	8133	2082.4	0.00156566	12.7336
																													Jiangsu	5503	9762	994.4	0.000555717	5.42491		Guangdong	7902	8135	2334.6	0.00175528	14.2792
																													Jiangsu	5503	9763	112.6	6.29261e-05	0.614348		Guangdong	7902	8139	2674	0.00201046	16.3632
																													Jiangsu	5503	9765	2940.6	0.00164334	16.0473		Guangdong	7902	8140	1498.8	0.00112688	9.17282
																													Jiangsu	5503	9766	1721.8	0.000962222	9.39706		Guangdong	7902	8147	243	0.000182701	1.48846
																													Jiangsu	5503	9769	3360.4	0.00187795	18.3457		Guangdong	7902	8153	675.8	0.000508104	4.14257
																													Jiangsu	5503	9770	690.2	0.000385716	3.76844		Guangdong	7902	8153	2557.2	0.00192265	15.6753
																													Jiangsu	5503	9771	694.6	0.000388175	3.79286		Guangdong	7902	8155	1984.8	0.00149228	12.1696
																													Jiangsu	5503	9771	766.2	0.000428188	4.18383		Guangdong	7902	8157	1339.4	0.00100704	8.21439
																													Jiangsu	5503	9775	2008	0.00112216	10.9692		Guangdong	7902	8160	1216.2	0.000914407	7.46156
																													Jiangsu	5503	9778	337.4	0.000188555	1.84369		Guangdong	7902	8161	1828	0.00137439	11.2164
																													Jiangsu	5503	9782	1477.6	0.000825752	8.0775		Guangdong	7902	8165	287.2	0.000215933	1.76309
																													Jiangsu	5503	9783	796	0.000444842	4.35189		Guangdong	7902	8171	1000.6	0.000752307	6.1471
																													Jiangsu	5503	9795	996.6	0.000556947	5.45529		Guangdong	7902	8176	1389.6	0.00104478	8.54211
																													Jiangsu	5503	9796	1100.8	0.000615178	6.02629		Guangdong	7902	8177	1530.8	0.00115094	9.41124
																													Jiangsu	5503	9809	433.4	0.000242204	2.37578		Guangdong	7902	8185	977.6	0.000735014	6.01609
																													Jiangsu	5503	9811	407.2	0.000227562	2.23261		Guangdong	7902	8186	1248.8	0.000938918	7.68598
																													Jiangsu	5503	9813	787.6	0.000440148	4.31917		Guangdong	7902	8190	2817	0.00211798	17.3462
																													Jiangsu	5503	9819	534.2	0.000298536	2.93132		Guangdong	7902	8193	469.4	0.000352921	2.89148
																													Jiangsu	5503	9819	724.6	0.00040494	3.97611		Guangdong	7902	8195	237	0.00017819	1.46027
																													Jiangsu	5503	9829	1292.4	0.000722253	7.09903		Guangdong	7902	8196	4690.4	0.0035265	28.9032
																													Jiangsu	5503	9836	482.6	0.000269699	2.65276		Guangdong	7902	8202	800	0.000601485	4.93338
																													Jiangsu	5503	9843	406.4	0.000227115	2.2355		Guangdong	7902	8207	318	0.00023909	1.96221
																													Jiangsu	5503	9845	2315.8	0.00129418	12.7412		Guangdong	7902	8207	603.8	0.000453971	3.72574
																													Jiangsu	5503	9845	2461.8	0.00137577	13.5444		Guangdong	7902	8207	1082.2	0.000813658	6.67769
																													Jiangsu	5503	9849	1317	0.000736001	7.24887		Guangdong	7902	8209	289	0.000217286	1.7837
																													Jiangsu	5503	9851	1570.2	0.000877501	8.64426		Guangdong	7902	8210	2041.4	0.00153484	12.601
																													Anhui	5603	9547	127.6	0.00013021	1.24312		Guangdong	7902	8214	580	0.000436076	3.58193
																													Anhui	5603	9564	118.8	0.00012123	1.15944		Guangdong	7902	8228	362.4	0.000272473	2.2419
																													Anhui	5603	9569	2240.6	0.00228643	21.8789		Guangdong	7902	8228	708.6	0.000532765	4.38359
																													Anhui	5603	9570	2449.9	0.00250001	23.9251		Guangdong	7902	8228	1937.8	0.00145695	11.9878
																													Anhui	5603	9571	2552.7	0.00260492	24.9316		Guangdong	7902	8232	540.2	0.000406153	3.34345
																													Anhui	5603	9574	1679	0.00171334	16.4036		Guangdong	7902	8235	962.2	0.000723436	5.95749
																													Anhui	5603	9580	5995.5	0.00611814	58.6118		Guangdong	7902	8238	383	0.000287961	2.37222
																													Anhui	5603	9582	2429.3	0.00247899	23.7537		Guangdong	7902	8246	1351.8	0.00101636	8.38089
																													Anhui	5603	9592	2283.5	0.00233021	22.3514		Guangdong	7902	8249	764	0.000574418	4.73837
																													Anhui	5603	9592	8872	0.00905348	86.8409		Guangdong	7902	8249	1691.6	0.00127184	10.4914
																													Anhui	5603	9594	1908.6	0.00194764	18.6857		Guangdong	7902	8251	1238.8	0.000931399	7.68497
																													Anhui	5603	9595	246.6	0.000251644	2.41453		Guangdong	7902	8253	701.4	0.000527352	4.35223
																													Anhui	5603	9595	2332.7	0.00238041	22.8401		Guangdong	7902	8255	700.8	0.000526901	4.34956
																													Anhui	5603	9596	1790.2	0.00182682	17.5301		Guangdong	7902	8256	288.4	0.000216835	1.79019
																													Anhui	5603	9598	1761.2	0.00179723	17.2498		Guangdong	7902	8257	1202.8	0.000904332	7.46707
																													Anhui	5603	9599	1677	0.0017113	16.4268		Guangdong	7902	8259	441.6	0.00033202	2.74215
																													Anhui	5603	9599	1700.2	0.00173498	16.654		Guangdong	7902	8259	921.4	0.00069276	5.7215
																													Anhui	5603	9600	149.4	0.000152456	1.46358		Guangdong	7902	8262	2005.6	0.00150792	12.4585
																													Anhui	5603	9600	1509.2	0.00154007	14.7847		Guangdong	7902	8264	1056.4	0.000794261	6.56377
																													Anhui	5603	9602	148.2	0.000151231	1.45212		Guangdong	7902	8266	811.4	0.000610056	5.04272
																													Anhui	5603	9602	383	0.000390834	3.75279		Guangdong	7902	8268	1146.4	0.000861928	7.12642
																													Anhui	5603	9604	1536.8	0.00156823	15.0613		Guangdong	7902	8269	219.2	0.000164807	1.36279
																													Anhui	5603	9605	1530.8	0.00156211	15.0041		Guangdong	7902	8269	442.8	0.000332922	2.75293
																													Anhui	5603	9605	3674.8	0.00374997	36.0184		Guangdong	7902	8269	1418.8	0.00106673	8.82082
																													Anhui	5603	9606	4853.3	0.00495257	47.5744		Guangdong	7902	8270	126.4	9.50346e-05	0.785936
																													Anhui	5603	9607	2251	0.00229704	22.0677		Guangdong	7902	8271	1060.6	0.000797418	6.59545
																													Anhui	5603	9611	501.8	0.000512064	4.92145		Guangdong	7902	8273	2696	0.002027	16.7694
																													Anhui	5603	9611	1729.2	0.00176457	16.9593		Guangdong	7902	8277	2839.6	0.00213497	17.6711
																													Henan	5603	9646	2240.1	0.00593094	57.2098		Guangdong	7902	8278	729.4	0.000548404	4.53969
																													Henan	5603	9660	344.1	0.000911047	8.80071		Guangdong	7902	8282	2115.8	0.00159078	13.1748
																													Henan	5603	9664	902.6	0.00238974	23.0945		Guangdong	7902	8283	3763	0.00282923	23.4345
																													Henan	5603	9666	1688.9	0.00447157	43.2222		Guangdong	7902	8287	630.2	0.00047382	3.92654
																													Henan	5603	9667	1294.9	0.00342841	33.1424		Guangdong	7902	8295	160.4	0.000120598	1.00036
																													Henan	5603	9667	2836.5	0.00750998	72.599		Guangdong	7902	8300	1058	0.000795463	6.60235
																													Henan	5603	9671	2372.5	0.00628148	60.7482		Guangdong	7902	8300	1108.4	0.000833357	6.91686
																													Henan	5603	9679	105.8	0.000280118	2.71127		Guangdong	7902	8301	1093.2	0.000821929	6.82283
																													Henan	5603	9683	1762.4	0.00466617	45.1825		Guangdong	7902	8308	196.6	0.000147815	1.22805
																													Henan	5603	9685	497.8	0.00131799	12.7647		Guangdong	7902	8309	240.6	0.000180897	1.50307
																													Henan	5603	9685	1119.1	0.00296295	28.6962		Guangdong	7902	8309	773.8	0.000581786	4.83406
																													Henan	5603	9685	3142.9	0.00832121	80.5909		Guangdong	7902	8312	962.6	0.000723736	6.0157
																													Henan	5603	9686	5549.7	0.0146935	142.321		Guangdong	7902	8313	1620.6	0.00121846	10.129
																													Henan	5603	9687	903.7	0.00239266	23.1777		Guangdong	7902	8315	350.8	0.000263751	2.19309
																													Henan	5603	9689	2480.8	0.00656822	63.6395		Guangdong	7902	8316	997.6	0.000750051	6.23743
																													Henan	5603	9690	1908.3	0.00505246	48.9583		Guangdong	7902	8320	4644.6	0.00349207	29.054
																													Henan	5603	9690	3068.1	0.00812317	78.7135		Guangdong	7902	8321	1118.4	0.000840876	6.99693
																													Henan	5603	9691	207.7	0.000549911	5.32919		Guangdong	7902	8322	1554.2	0.00116853	9.72454
																													Henan	5603	9691	1825.9	0.00483429	46.8491		Guangdong	7902	8323	307.2	0.00023097	1.92236
																													Henan	5603	9692	606.3	0.00160525	15.5581		Guangdong	7902	8323	637.6	0.000479383	3.98991
																													Henan	5603	9692	1021	0.00270322	26.1996		Guangdong	7902	8323	1321.4	0.000993502	8.26892
																													Henan	5603	9693	201.8	0.00053429	5.17887		Guangdong	7902	8325	2142	0.00161048	13.4072
																													Henan	5603	9695	1157.1	0.00306356	29.7012		Guangdong	7902	8327	792.6	0.000595921	4.96223
																													Henan	5603	9696	325.9	0.00086286	8.36629		Guangdong	7902	8327	1583.2	0.00119034	9.91195
																													Henan	5603	9698	469.4	0.00124279	12.0526		Guangdong	7902	8329	702.4	0.000528104	4.39857
																													Henan	5603	9699	528.1	0.00139821	13.5612		Guangdong	7902	8332	677	0.000509006	4.24104
																													Henan	5603	9705	262.4	0.000694736	6.74241		Guangdong	7902	8332	793.2	0.000596372	4.96897
																													Henan	5603	9709	136.5	0.0003614	3.50884		Guangdong	7902	8334	1110.4	0.000834861	6.95773
																													Henan	5603	9709	3511.7	0.00929765	90.2709		Guangdong	7902	8336	710.6	0.000534269	4.45366
																													Henan	5603	9751	408.6	0.00108182	10.5488		Guangdong	7902	8338	1109.6	0.000834259	6.95605
																													Hubei	5603	9389	805.6	0.00330501	31.0307		Guangdong	7902	8338	1561.8	0.00117425	9.79088
																													Hubei	5603	9414	1154.2	0.00473515	44.5767		Guangdong	7902	8338	2994.2	0.00225121	18.7706
																													Hubei	5603	9507	347.6	0.00142604	13.5574		Guangdong	7902	8339	598.8	0.000450211	3.75431
																													Hubei	5603	9512	584.2	0.0023967	22.7975		Guangdong	7902	8339	844.2	0.000634717	5.2929
																													Hubei	5603	9540	1676.4	0.0068775	65.6113		Guangdong	7902	8339	1568.2	0.00117906	9.83218
																													Hubei	5603	9541	909.2	0.00373003	35.5882		Guangdong	7902	8340	762.8	0.000573516	4.78312
																													Hubei	5603	9565	1534.4	0.00629494	60.2111		Guangdong	7902	8341	999.6	0.000751555	6.26872
																													Hubei	5603	9576	337.2	0.00138338	13.2472		Guangdong	7902	8345	293.8	0.000220895	1.84337
																													Hubei	5603	9577	1896.6	0.00778088	74.5175		Guangdong	7902	8350	362.4	0.000272473	2.27515
																													Hubei	5603	9578	626.6	0.00257065	24.6217		Guangdong	7902	8350	1346.6	0.00101245	8.45395
																													Hubei	5603	9579	1910.2	0.00783667	75.0675		Guangdong	7902	8352	334.2	0.00025127	2.09861
																													Hubei	5603	9581	1305.8	0.0053571	51.3264		Guangdong	7902	8354	1013	0.00076163	6.36266
																													Hubei	5603	9584	446.2	0.00183055	17.544		Guangdong	7902	8365	5323.6	0.00400258	33.4816
																													Hubei	5603	9584	1328	0.00544817	52.2153		Guangdong	7902	8367	818.8	0.00061562	5.15089
																													Hubei	5603	9588	1597	0.00655176	62.8182		Guangdong	7902	8370	984	0.000739826	6.19234
																													Hubei	5603	9590	1585	0.00650253	62.3592		Guangdong	7902	8373	2414.4	0.00181528	15.1993
																													Hubei	5603	9592	1881.2	0.0077177	74.0282		Guangdong	7902	8374	425.8	0.00032014	2.68085
																													Hubei	5603	9597	1367.8	0.00561145	53.8531		Guangdong	7902	8374	493.4	0.000370966	3.10647
																													Hubei	5603	9606	1370.4	0.00562212	54.0061		Guangdong	7902	8379	2843.4	0.00213783	17.9129
																													Hubei	5603	9611	1375	0.00564099	54.2156		Guangdong	7902	8380	192.4	0.000144657	1.21223
																													Hubei	5603	9611	1777.2	0.00729104	70.0741		Guangdong	7902	8381	1842.8	0.00138552	11.612
																													Hubei	5603	9619	726	0.00297844	28.6497		Guangdong	7902	8383	1980.4	0.00148898	12.4821
																													Jiangsu	5603	9571	1462.6	0.000817369	7.82304		Guangdong	7902	8385	1396.4	0.00104989	8.80334
																													Jiangsu	5603	9574	2251.6	0.0012583	12.047		Guangdong	7902	8386	437.8	0.000329162	2.76036
																													Jiangsu	5603	9578	2850.8	0.00159316	15.2593		Guangdong	7902	8388	1326.6	0.000997412	8.36629
																													Jiangsu	5603	9579	4391.2	0.00245401	23.5069		Guangdong	7902	8389	280.8	0.000211121	1.7711
																													Jiangsu	5603	9580	1037.4	0.000579747	5.55398		Guangdong	7902	8389	1360	0.00102252	8.57795
																													Jiangsu	5603	9585	1146.6	0.000640774	6.14181		Guangdong	7902	8393	210.2	0.00015804	1.32643
																													Jiangsu	5603	9585	3498.6	0.00195518	18.7404		Guangdong	7902	8395	677	0.000509006	4.27311
																													Jiangsu	5603	9587	1460.8	0.000816363	7.82647		Guangdong	7902	8396	2347.4	0.00176491	14.8182
																													Jiangsu	5603	9587	4811.6	0.00268895	25.7789		Guangdong	7902	8396	2906	0.00218489	18.3444
																													Jiangsu	5603	9588	4028.2	0.00225115	21.584		Guangdong	7902	8396	3100.2	0.0023309	19.5703
																													Jiangsu	5603	9589	3864	0.00215938	20.7063		Guangdong	7902	8397	1907.4	0.00143409	12.0421
																													Jiangsu	5603	9590	3920	0.00219068	21.0086		Guangdong	7902	8398	519.8	0.000390815	3.28206
																													Jiangsu	5603	9592	1094	0.000611378	5.86434		Guangdong	7902	8398	2270	0.00170671	14.333
																													Jiangsu	5603	9596	316.6	0.000176931	1.69783		Guangdong	7902	8399	1004.6	0.000755314	6.34389
																													Jiangsu	5603	9596	3311	0.00185034	17.7559		Guangdong	7902	8401	155.8	0.000117139	0.984086
																													Jiangsu	5603	9599	5017.8	0.00280418	26.9173		Guangdong	7902	8403	2656.2	0.00199708	16.7815
																													Jiangsu	5603	9602	3440.2	0.00192254	18.4603		Guangdong	7902	8407	1286.4	0.000967187	8.13114
																													Jiangsu	5603	9605	3682	0.00205767	19.764		Guangdong	7902	8408	590	0.000443595	3.72975
																													Jiangsu	5603	9606	2133.2	0.00119213	11.4516		Guangdong	7902	8410	1315	0.00098869	8.31489
																													Jiangsu	5603	9607	286	0.00015983	1.53549		Guangdong	7902	8411	1484.6	0.00111621	9.3884
																													Jiangsu	5603	9607	1057.4	0.000590924	5.67701		Guangdong	7902	8411	1968.2	0.0014798	12.4466
																													Jiangsu	5603	9610	230.4	0.000128758	1.23737		Guangdong	7902	8412	256	0.000192475	1.6191
																													Jiangsu	5603	9610	484.4	0.000270705	2.60148		Guangdong	7902	8417	717.4	0.000539381	4.53997
																													Jiangsu	5603	9610	3192.4	0.00178406	17.1448		Guangdong	7902	8418	1882.6	0.00141544	11.9152
																													Jiangsu	5603	9612	305.8	0.000170895	1.64265		Guangdong	7902	8423	1029.2	0.00077381	6.5178
																													Jiangsu	5603	9614	1442.4	0.00080608	7.74966		Guangdong	7902	8427	1269.6	0.000954556	8.04404
																													Jiangsu	5603	9614	3414.2	0.00190801	18.3436		Guangdong	7902	8429	467.8	0.000351718	2.96463
																													Jiangsu	5603	9614	4839	0.00270426	25.9987		Guangdong	7902	8430	293.6	0.000220745	1.86088
																													Jiangsu	5603	9615	4030.4	0.00225238	21.6566		Guangdong	7902	8433	817.2	0.000614417	5.18138
																													Jiangsu	5603	9615	6286.2	0.00351302	33.7777		Guangdong	7902	8435	1339.4	0.00100704	8.49435
																													Jiangsu	5603	9616	3793	0.00211971	20.3831		Guangdong	7902	8440	346	0.000260142	2.1956
																													Jiangsu	5603	9616	7285.2	0.00407131	39.1497		Guangdong	7902	8444	1658.4	0.00124688	10.5286
																													Jiangsu	5603	9617	2707.2	0.00151291	14.5497		Guangdong	7902	8444	1796.6	0.00135078	11.406
																													Jiangsu	5603	9618	1310.8	0.000732536	7.04553		Guangdong	7902	8446	1356.4	0.00101982	8.61338
																													Jiangsu	5603	9618	2284.2	0.00127652	12.2775		Guangdong	7902	8447	787.4	0.000592011	5.00072
																													Jiangsu	5603	9620	5994	0.00334973	32.2244		Guangdong	7902	8449	710.6	0.000534269	4.51404
																													Jiangsu	5603	9620	6890.6	0.00385079	37.0446		Guangdong	7902	8450	3537.8	0.00265992	22.4763
																													Jiangsu	5603	9621	3364.2	0.00188007	18.0882		Guangdong	7902	8454	933	0.000701482	5.93032
																													Jiangsu	5603	9623	4486.8	0.00250743	24.129		Guangdong	7902	8455	1203.4	0.000904783	7.64994
																													Jiangsu	5603	9623	5955.8	0.00332838	32.029		Guangdong	7902	8456	730.8	0.000549456	4.6462
																													Jiangsu	5603	9624	1445.8	0.00080798	7.776		Guangdong	7902	8457	834.2	0.000627198	5.30421
																													Jiangsu	5603	9624	3191.4	0.0017835	17.1644		Guangdong	7902	8457	3940	0.00296231	25.0523
																													Jiangsu	5603	9624	3534.6	0.0019753	19.0103		Guangdong	7902	8461	885	0.000665392	5.62989
																													Jiangsu	5603	9624	3563.6	0.00199151	19.1663		Guangdong	7902	8462	636	0.00047818	4.04636
																													Jiangsu	5603	9625	1442.4	0.00080608	7.75852		Guangdong	7902	8462	1071.4	0.000805538	6.81647
																													Jiangsu	5603	9625	2926.4	0.00163541	15.7408		Guangdong	7902	8462	1301.8	0.000978766	8.28232
																													Jiangsu	5603	9625	4162.4	0.00232614	22.3891		Guangdong	7902	8463	110.6	8.31553e-05	0.703743
																													Jiangsu	5603	9628	798.4	0.000446183	4.29585		Guangdong	7902	8463	760.8	0.000572012	4.84094
																													Jiangsu	5603	9628	1419.6	0.000793339	7.63826		Guangdong	7902	8464	2327.4	0.00174987	14.8109
																													Jiangsu	5603	9629	5952.8	0.0033267	32.0328		Guangdong	7902	8465	1836.4	0.00138071	11.6877
																													Jiangsu	5603	9631	596.8	0.00033352	3.21213		Guangdong	7902	8466	590.2	0.000443745	3.75675
																													Jiangsu	5603	9633	3253.6	0.00181826	17.5153		Guangdong	7902	8468	254.2	0.000191122	1.61842
																													Jiangsu	5603	9633	5947.8	0.00332391	32.0192		Guangdong	7902	8470	565.6	0.00042525	3.60186
																													Jiangsu	5603	9634	5926	0.00331173	31.9052		Guangdong	7902	8471	289.6	0.000217737	1.84445
																													Jiangsu	5603	9638	460.4	0.000257293	2.47979		Guangdong	7902	8471	742.8	0.000558479	4.73087
																													Jiangsu	5603	9639	5871.4	0.00328121	31.6276		Guangdong	7902	8473	141.6	0.000106463	0.902059
																													Jiangsu	5603	9640	249.8	0.0001396	1.34574		Guangdong	7902	8475	127.8	9.60872e-05	0.814339
																													Jiangsu	5603	9641	1644	0.000918744	8.85761		Guangdong	7902	8476	223	0.000167664	1.42112
																													Jiangsu	5603	9644	1336.2	0.000746731	7.20147		Guangdong	7902	8478	1077.6	0.0008102	6.86887
																													Jiangsu	5603	9644	3726.4	0.00208249	20.0835		Guangdong	7902	8480	1393	0.00104734	8.8814
																													Jiangsu	5603	9644	5879	0.00328546	31.685		Guangdong	7902	8480	3096	0.00232775	19.7393
																													Jiangsu	5603	9645	2398.4	0.00134034	12.9276		Guangdong	7902	8481	1673.4	0.00125816	10.6704
																													Jiangsu	5603	9646	1965.4	0.00109836	10.5948		Guangdong	7902	8484	226.4	0.00017022	1.44415
																													Jiangsu	5603	9648	2074.4	0.00115927	11.1847		Guangdong	7902	8485	304	0.000228564	1.93937
																													Jiangsu	5603	9650	2735.8	0.00152889	14.7538		Guangdong	7902	8486	665.4	0.000500285	4.24542
																													Jiangsu	5603	9651	882.4	0.000493126	4.75916		Guangdong	7902	8487	2299.8	0.00172912	14.675
																													Jiangsu	5603	9651	1241.8	0.000693976	6.69756		Guangdong	7902	8488	383.8	0.000288562	2.44932
																													Jiangsu	5603	9652	2945.6	0.00164614	15.8885		Guangdong	7902	8489	1450.4	0.00109049	9.25718
																													Jiangsu	5603	9653	313.4	0.000175143	1.69065		Guangdong	7902	8490	1154.2	0.000867792	7.36755
																													Jiangsu	5603	9657	466.4	0.000260646	2.51706		Guangdong	7902	8490	3136	0.00235782	20.0179
																													Jiangsu	5603	9657	1842.6	0.00102973	9.94411		Guangdong	7902	8492	1549.4	0.00116493	9.89255
																													Jiangsu	5603	9658	1272.6	0.000711188	6.86866		Guangdong	7902	8493	820	0.000616522	5.23612
																													Jiangsu	5603	9658	1855.8	0.00103711	10.0164		Guangdong	7902	8493	1168.4	0.000878468	7.46083
																													Jiangsu	5603	9659	3423.2	0.00191304	18.4781		Guangdong	7902	8493	3892	0.00292622	24.8524
																													Jiangsu	5603	9661	2169.2	0.00121225	11.7115		Guangdong	7902	8497	844	0.000634566	5.39191
																													Jiangsu	5603	9661	3549.8	0.00198379	19.1654		Guangdong	7902	8497	1689	0.00126988	10.7902
																													Jiangsu	5603	9662	1494	0.000834917	8.06697		Guangdong	7902	8499	382.6	0.00028766	2.44482
																													Jiangsu	5603	9662	1906.4	0.00106539	10.2938		Guangdong	7902	8499	1288.6	0.000968841	8.23418
																													Jiangsu	5603	9663	948	0.000529787	5.11933		Guangdong	7902	8499	2028	0.00152476	12.959
																													Jiangsu	5603	9663	2876.2	0.00160735	15.5319		Guangdong	7902	8500	2354.8	0.00177047	15.049
																													Jiangsu	5603	9664	6005.4	0.0033561	32.4333		Guangdong	7902	8501	283.4	0.000213076	1.81136
																													Jiangsu	5603	9665	282.2	0.000157707	1.52423		Guangdong	7902	8501	3668.8	0.00275841	23.4492
																													Jiangsu	5603	9665	3088.4	0.00172594	16.6812		Guangdong	7902	8502	2142	0.00161048	13.6923
																													Jiangsu	5603	9668	3063.4	0.00171197	16.5513		Guangdong	7902	8504	1471.2	0.00110613	9.40653
																													Jiangsu	5603	9670	1788.4	0.000999441	9.6646		Guangdong	7902	8504	1839.4	0.00138296	11.7607
																													Jiangsu	5603	9670	2104.2	0.00117593	11.3712		Guangdong	7902	8504	2222.2	0.00167077	14.2083
																													Jiangsu	5603	9671	5960.8	0.00333117	32.2158		Guangdong	7902	8505	1198	0.000900723	7.66065
																													Jiangsu	5603	9672	146.4	8.18151e-05	0.791316		Guangdong	7902	8505	1504.8	0.00113139	9.62249
																													Jiangsu	5603	9672	884.8	0.000494468	4.78249		Guangdong	7902	8508	3172.8	0.00238549	20.2957
																													Jiangsu	5603	9672	1969.4	0.00110059	10.6449		Guangdong	7902	8511	106	7.96967e-05	0.678299
																													Jiangsu	5603	9672	3572	0.0019962	19.3072		Guangdong	7902	8512	1324.2	0.000995608	8.47461
																													Jiangsu	5603	9674	2229	0.00124567	12.0506		Guangdong	7902	8513	461.8	0.000347207	2.95577
																													Jiangsu	5603	9674	3918.2	0.00218967	21.1829		Guangdong	7902	8514	451	0.000339087	2.88699
																													Jiangsu	5603	9674	4107.6	0.00229552	22.2068		Guangdong	7902	8514	957	0.000719526	6.12604
																													Jiangsu	5603	9675	5169.2	0.00288879	27.949		Guangdong	7902	8518	865	0.000650355	5.53973
																													Jiangsu	5603	9676	2090.4	0.00116821	11.3036		Guangdong	7902	8518	1233.4	0.000927339	7.89907
																													Jiangsu	5603	9679	3517.6	0.0019658	19.027		Guangdong	7902	8519	4830	0.00363146	30.9364
																													Jiangsu	5603	9680	947.8	0.000529675	5.12725		Guangdong	7902	8520	109.6	8.24034e-05	0.702077
																													Jiangsu	5603	9681	1612.8	0.000901308	8.72556		Guangdong	7902	8521	785	0.000590207	5.02915
																													Jiangsu	5603	9683	5331.4	0.00297943	28.8499		Guangdong	7902	8521	1737	0.00130597	11.1282
																													Jiangsu	5603	9684	4550.6	0.00254309	24.6273		Guangdong	7902	8522	4850.8	0.0036471	31.0806
																													Jiangsu	5603	9686	201.8	0.000112775	1.09234		Guangdong	7902	8525	524.2	0.000394123	3.3599
																													Jiangsu	5603	9686	1772.6	0.000990612	9.59506		Guangdong	7902	8525	3653	0.00274653	23.4142
																													Jiangsu	5603	9687	1070.4	0.000598189	5.79466		Guangdong	7902	8526	1312.2	0.000986585	8.41163
																													Jiangsu	5603	9687	5667.6	0.00316732	30.6818		Guangdong	7902	8526	2988.2	0.0022467	19.1553
																													Jiangsu	5603	9692	3269	0.00182687	17.706		Guangdong	7902	8526	4908	0.00369011	31.4619
																													Jiangsu	5603	9693	2133	0.00119202	11.5542		Guangdong	7902	8527	480.2	0.000361041	3.0786
																													Jiangsu	5603	9695	664.4	0.000371298	3.59973		Guangdong	7902	8530	2013.8	0.00151409	12.9152
																													Jiangsu	5603	9696	2883	0.00161115	15.6218		Guangdong	7902	8531	438.6	0.000329764	2.81322
																													Jiangsu	5603	9699	1994.8	0.00111479	10.8123		Guangdong	7902	8531	517.2	0.00038886	3.31736
																													Jiangsu	5603	9702	2034.6	0.00113703	11.0315		Guangdong	7902	8531	1406	0.00105711	9.0182
																													Jiangsu	5603	9703	1390.6	0.000777132	7.54051		Guangdong	7902	8534	394.8	0.000296833	2.53317
																													Jiangsu	5603	9704	1370	0.00076562	7.42958		Guangdong	7902	8534	907.2	0.000682084	5.8209
																													Jiangsu	5603	9705	2736.4	0.00152923	14.8412		Guangdong	7902	8536	439	0.000330065	2.81743
																													Jiangsu	5603	9715	2894	0.0016173	15.7121		Guangdong	7902	8537	3876	0.00291419	24.8785
																													Jiangsu	5603	9723	1750.6	0.000978317	9.51218		Guangdong	7902	8538	118	8.8719e-05	0.757483
																													Jiangsu	5603	9725	3042.6	0.00170035	16.5359		Guangdong	7902	8539	226	0.000169919	1.45094
																													Jiangsu	5603	9732	1571	0.000877948	8.54419		Guangdong	7902	8539	2160.2	0.00162416	13.8687
																													Jiangsu	5603	9734	2037.8	0.00113882	11.0853		Guangdong	7902	8540	1315	0.00098869	8.44342
																													Jiangsu	5603	9738	2941.6	0.0016439	16.0083		Guangdong	7902	8541	286.2	0.000215181	1.83786
																													Jiangsu	5603	9741	983.4	0.00054957	5.35336		Guangdong	7902	8542	454	0.000341343	2.91575
																													Jiangsu	5603	9741	2329.4	0.00130178	12.6806		Guangdong	7902	8542	1340	0.00100749	8.60595
																													Jiangsu	5603	9743	4185.4	0.002339	22.7888		Guangdong	7902	8543	642.6	0.000483143	4.12749
																													Jiangsu	5603	9744	2811	0.00157092	15.307		Guangdong	7902	8543	1608	0.00120898	10.3284
																													Jiangsu	5603	9745	1732.2	0.000968034	9.43349		Guangdong	7902	8545	456.6	0.000343297	2.93348
																													Jiangsu	5603	9751	3504.8	0.00195865	19.0988		Guangdong	7902	8545	1962.4	0.00147544	12.6077
																													Jiangsu	5603	9752	1361.8	0.000761037	7.42164		Guangdong	7902	8546	980.6	0.00073727	6.30071
																													Jiangsu	5603	9752	2587.4	0.00144596	14.101		Guangdong	7902	8548	979.4	0.000736368	6.29447
																													Jiangsu	5603	9756	1362.2	0.000761261	7.42686		Guangdong	7902	8548	1518.8	0.00114192	9.76112
																													Jiangsu	5603	9757	1973.6	0.00110294	10.7614		Guangdong	7902	8550	167.6	0.000126011	1.07739
																													Jiangsu	5603	9763	1345.6	0.000751984	7.34162		Guangdong	7902	8550	1354	0.00101801	8.70401
																													Jiangsu	5603	9766	2479.2	0.00138549	13.5307		Guangdong	7902	8551	1514	0.00113831	9.73369
																													Jiangsu	5603	9770	1935.4	0.00108159	10.5672		Guangdong	7902	8552	402.8	0.000302848	2.58995
																													Jiangsu	5603	9775	3897.2	0.00217794	21.2893		Guangdong	7902	8552	1137.6	0.000855311	7.31462
																													Jiangsu	5603	9775	4388.4	0.00245244	23.9726		Guangdong	7902	8555	792	0.00059547	5.09424
																													Jiangsu	5603	9785	3667.6	0.00204963	20.0556		Guangdong	7902	8558	916	0.0006887	5.89389
																													Jiangsu	5603	9791	929.2	0.00051928	5.08427		Guangdong	7902	8558	2512.6	0.00188911	16.167
																													Jiangsu	5603	9791	1331.8	0.000744272	7.28717		Guangdong	7902	8559	324.6	0.000244052	2.08884
																													Jiangsu	5603	9795	4846.6	0.00270851	26.5298		Guangdong	7902	8560	1707.6	0.00128387	10.9899
																													Jiangsu	5603	9800	4856.8	0.00271421	26.5992		Guangdong	7902	8561	528.4	0.000397281	3.40112
																													Jiangsu	5603	9805	6294.6	0.00351772	34.4912		Guangdong	7902	8566	2522	0.00189618	16.2427
																													Jiangsu	5603	9807	2824.2	0.00157829	15.4783		Guangdong	7902	8567	415.8	0.000312622	2.67823
																													Jiangsu	5603	9811	2216.8	0.00123885	12.1544		Guangdong	7902	8570	1205.8	0.000906588	7.76946
																													Jiangsu	5603	9815	1328.4	0.000742372	7.28638		Guangdong	7902	8571	922	0.000693211	5.94151
																													Jiangsu	5603	9819	4284	0.0023941	23.5077		Guangdong	7902	8571	1052.4	0.000791253	6.78183
																													Jiangsu	5603	9826	2590	0.00144741	14.2223		Guangdong	7902	8571	1122.8	0.000844184	7.2355
																													Jiangsu	5603	9828	2289.8	0.00127965	12.5764		Guangdong	7902	8573	402.8	0.000302848	2.59631
																													Jiangsu	5603	9832	2485.6	0.00138907	13.6573		Guangdong	7902	8573	1004.6	0.000755314	6.47531
																													Anhui	5703	9516	4791.3	0.00488931	46.5266		Guangdong	7902	8574	2057.6	0.00154702	13.2641
																													Anhui	5703	9518	1211.2	0.00123597	11.764		Guangdong	7902	8575	288.6	0.000216986	1.86065
																													Anhui	5703	9520	6539.5	0.00667326	63.5295		Guangdong	7902	8575	441.6	0.00033202	2.84707
																													Anhui	5703	9521	1453.4	0.00148313	14.1209		Guangdong	7902	8575	589.4	0.000443144	3.79996
																													Anhui	5703	9521	4679.1	0.00477481	45.461		Guangdong	7902	8575	965.4	0.000725842	6.22409
																													Anhui	5703	9521	13908.9	0.0141934	135.135		Guangdong	7902	8576	4176.4	0.00314005	26.9291
																													Anhui	5703	9522	4679.5	0.00477522	45.4696		Guangdong	7902	8577	1682.8	0.00126522	10.8518
																													Anhui	5703	9524	6539.3	0.00667306	63.5542		Guangdong	7902	8579	1566	0.00117741	10.101
																													Anhui	5703	9525	930.4	0.000949431	9.04333		Guangdong	7902	8579	3244	0.00243902	20.9244
																													Anhui	5703	9526	494.6	0.000504717	4.80793		Guangdong	7902	8580	1930.4	0.00145138	12.4529
																													Anhui	5703	9526	6660.7	0.00679694	64.7477		Guangdong	7902	8581	1970	0.00148116	12.7098
																													Anhui	5703	9529	1529.4	0.00156068	14.8718		Guangdong	7902	8584	770	0.000578929	4.96953
																													Anhui	5703	9529	2054.6	0.00209663	19.9788		Guangdong	7902	8585	3638	0.00273525	23.4821
																													Anhui	5703	9531	398	0.000406141	3.87093		Guangdong	7902	8586	630.4	0.00047397	4.06951
																													Anhui	5703	9531	839.2	0.000856366	8.16202		Guangdong	7902	8588	2680	0.00201497	17.3046
																													Anhui	5703	9531	1495	0.00152558	14.5403		Guangdong	7902	8589	1139.2	0.000856514	7.3566
																													Anhui	5703	9531	1993	0.00203377	19.3838		Guangdong	7902	8589	1192	0.000896212	7.69757
																													Anhui	5703	9532	2332.7	0.00238041	22.6901		Guangdong	7902	8592	619	0.000465399	3.99871
																													Anhui	5703	9533	979.2	0.000999229	9.52565		Guangdong	7902	8592	868.4	0.000652912	5.60982
																													Anhui	5703	9533	1944.6	0.00198438	18.9171		Guangdong	7902	8593	3630	0.00272924	23.4523
																													Anhui	5703	9533	2206	0.00225112	21.46		Guangdong	7902	8594	391.6	0.000294427	2.5303
																													Anhui	5703	9534	7420.2	0.00757198	72.1912		Guangdong	7902	8594	658	0.000494721	4.25163
																													Anhui	5703	9535	6883.6	0.0070244	66.9777		Guangdong	7902	8595	4294.2	0.00322862	27.75
																													Anhui	5703	9536	2308.9	0.00235613	22.468		Guangdong	7902	8596	1967.4	0.0014792	12.7152
																													Anhui	5703	9539	2035.4	0.00207703	19.8128		Guangdong	7902	8597	1528	0.00114884	9.87654
																													Anhui	5703	9539	2259.2	0.00230541	21.9913		Guangdong	7902	8598	1573.2	0.00118282	10.1699
																													Anhui	5703	9539	4696.3	0.00479236	45.7143		Guangdong	7902	8598	2056.2	0.00154597	13.2922
																													Anhui	5703	9540	2201.4	0.00224643	21.4309		Guangdong	7902	8598	4439	0.00333749	28.6957
																													Anhui	5703	9541	261	0.000266339	2.54114		Guangdong	7902	8599	699.8	0.000526149	4.52435
																													Anhui	5703	9541	1591	0.00162354	15.4902		Guangdong	7902	8599	4041.4	0.00303855	26.1285
																													Anhui	5703	9541	1639	0.00167253	15.9576		Guangdong	7902	8600	764.8	0.000575019	4.94517
																													Anhui	5703	9542	4549.7	0.00464276	44.3012		Guangdong	7902	8600	2131.4	0.00160251	13.7815
																													Anhui	5703	9543	7203.8	0.00735115	70.152		Guangdong	7902	8600	3403	0.00255857	22.0037
																													Anhui	5703	9544	10513.4	0.0107284	102.392		Guangdong	7902	8602	392	0.000294727	2.53525
																													Anhui	5703	9545	1638	0.0016715	15.9545		Guangdong	7902	8605	904.6	0.000680129	5.85251
																													Anhui	5703	9545	2171.2	0.00221561	21.148		Guangdong	7902	8605	1219.8	0.000917114	7.89176
																													Anhui	5703	9545	2200.6	0.00224561	21.4344		Guangdong	7902	8606	597.6	0.000449309	3.86675
																													Anhui	5703	9546	1943	0.00198274	18.9273		Guangdong	7902	8606	1362	0.00102403	8.81278
																													Anhui	5703	9547	2729.7	0.00278554	26.5935		Guangdong	7902	8606	1482	0.00111425	9.58924
																													Anhui	5703	9548	1406.2	0.00143496	13.701		Guangdong	7902	8608	2902.8	0.00218249	18.7868
																													Anhui	5703	9549	2256.6	0.00230276	21.989		Guangdong	7902	8609	1320	0.00099245	8.544
																													Anhui	5703	9549	4406.3	0.00449643	42.9364		Guangdong	7902	8610	659.4	0.000495774	4.26861
																													Anhui	5703	9550	2640.3	0.00269431	25.7306		Guangdong	7902	8610	1181.2	0.000888092	7.64647
																													Anhui	5703	9551	2465.3	0.00251573	24.0277		Guangdong	7902	8610	2084	0.00156687	13.4907
																													Anhui	5703	9552	1709.2	0.00174416	16.6602		Guangdong	7902	8612	641.4	0.00048224	4.15305
																													Anhui	5703	9552	2086	0.00212867	20.333		Guangdong	7902	8612	892.2	0.000670806	5.77698
																													Anhui	5703	9552	2268.9	0.00231531	22.1158		Guangdong	7902	8614	2171.4	0.00163258	14.063
																													Anhui	5703	9552	2533.7	0.00258553	24.6969		Guangdong	7902	8614	2378.8	0.00178851	15.4063
																													Anhui	5703	9552	4950.5	0.00505176	48.2544		Guangdong	7902	8614	3102	0.00233226	20.0901
																													Anhui	5703	9554	2026.6	0.00206805	19.7582		Guangdong	7902	8615	267	0.000200746	1.72942
																													Anhui	5703	9554	2562.5	0.00261492	24.9829		Guangdong	7902	8615	822	0.000618026	5.32429
																													Anhui	5703	9555	1014.4	0.00103515	9.89085		Guangdong	7902	8615	1900.6	0.00142898	12.3106
																													Anhui	5703	9555	2296.1	0.00234307	22.388		Guangdong	7902	8616	3234	0.0024315	20.9498
																													Anhui	5703	9556	7415.8	0.00756749	72.3149		Guangdong	7902	8618	2010	0.00151123	13.0238
																													Anhui	5703	9557	317.6	0.000324096	3.09739		Guangdong	7902	8618	3566.4	0.00268142	23.1085
																													Anhui	5703	9557	1675.4	0.00170967	16.3393		Guangdong	7902	8620	571.6	0.000429761	3.70454
																													Anhui	5703	9557	1784	0.00182049	17.3984		Guangdong	7902	8623	2942	0.00221196	19.0737
																													Anhui	5703	9558	4030.1	0.00411253	39.3076		Guangdong	7902	8624	962.2	0.000723436	6.23891
																													Anhui	5703	9560	1705	0.00173988	16.6332		Guangdong	7902	8627	792	0.00059547	5.13712
																													Anhui	5703	9561	749.8	0.000765137	7.31548		Guangdong	7902	8628	248.2	0.000186611	1.61008
																													Anhui	5703	9561	1930.6	0.00197009	18.836		Guangdong	7902	8629	180.4	0.000135635	1.17039
																													Anhui	5703	9561	2291.5	0.00233837	22.3572		Guangdong	7902	8630	826	0.000621033	5.35951
																													Anhui	5703	9563	4823.5	0.00492216	47.0707		Guangdong	7902	8631	2489.2	0.00187152	16.1531
																													Anhui	5703	9564	5008.1	0.00511054	48.8772		Guangdong	7902	8632	4082	0.00306908	26.4923
																													Anhui	5703	9566	2738.1	0.00279411	26.7284		Guangdong	7902	8633	1023.6	0.0007696	6.64395
																													Anhui	5703	9567	1478.2	0.00150844	14.4312		Guangdong	7902	8634	109.2	8.21027e-05	0.708874
																													Anhui	5703	9567	5025.5	0.0051283	49.0624		Guangdong	7902	8634	285.2	0.000214429	1.85138
																													Anhui	5703	9568	5801.3	0.00591996	56.6422		Guangdong	7902	8634	2686	0.00201948	17.4362
																													Anhui	5703	9569	2176	0.00222051	21.2481		Guangdong	7902	8639	552.6	0.000415476	3.58929
																													Anhui	5703	9572	2284.1	0.00233082	22.3106		Guangdong	7902	8639	749.2	0.00056329	4.86627
																													Anhui	5703	9572	2362.7	0.00241103	23.0784		Guangdong	7902	8639	1601.8	0.00120432	10.4041
																													Anhui	5703	9572	3078.9	0.00314188	30.0741		Guangdong	7902	8640	4233.6	0.00318306	27.5016
																													Anhui	5703	9573	959.4	0.000979024	9.3722		Guangdong	7902	8641	759.2	0.000570809	4.93236
																													Anhui	5703	9573	2724.7	0.00278043	26.6171		Guangdong	7902	8642	996.8	0.00074945	6.47675
																													Anhui	5703	9573	4180.9	0.00426642	40.8424		Guangdong	7902	8644	1252	0.000941324	8.1368
																													Anhui	5703	9574	5678.9	0.00579506	55.4819		Guangdong	7902	8644	1726	0.0012977	11.2173
																													Anhui	5703	9575	552	0.000563291	5.39351		Guangdong	7902	8645	3256.4	0.00244834	21.1659
																													Anhui	5703	9575	1391	0.00141945	13.5913		Guangdong	7902	8646	712.2	0.000535472	4.62969
																													Anhui	5703	9576	3769	0.00384609	36.8302		Guangdong	7902	8646	2673	0.00200971	17.376
																													Anhui	5703	9579	2544.9	0.00259696	24.8762		Guangdong	7902	8648	1149.6	0.000864333	7.47476
																													Anhui	5703	9579	3595.1	0.00366864	35.1419		Guangdong	7902	8649	700	0.000526299	4.55196
																													Anhui	5703	9581	863.4	0.000881061	8.44144		Guangdong	7902	8649	1022.4	0.000768697	6.64846
																													Anhui	5703	9587	2474.5	0.00252512	24.2083		Guangdong	7902	8649	5293.6	0.00398002	34.4232
																													Anhui	5703	9588	4241.3	0.00432805	41.4974		Guangdong	7902	8650	490.4	0.00036871	3.18934
																													Anhui	5703	9592	6476.3	0.00660877	63.3913		Guangdong	7902	8650	849.4	0.000638626	5.52412
																													Anhui	5703	9593	2052.4	0.00209438	20.0914		Guangdong	7902	8651	746.2	0.000561035	4.85351
																													Anhui	5703	9593	2864.5	0.00292309	28.0412		Guangdong	7902	8653	864.6	0.000650055	5.62492
																													Anhui	5703	9593	6100.5	0.00622528	59.7192		Guangdong	7902	8653	1535.6	0.00115455	9.99032
																													Anhui	5703	9594	803.8	0.000820242	7.8694		Guangdong	7902	8654	1076	0.000808997	7.00106
																													Anhui	5703	9595	800.2	0.000816568	7.83497		Guangdong	7902	8658	2003.8	0.00150657	13.0439
																													Anhui	5703	9597	3011.9	0.00307351	29.4965		Guangdong	7902	8658	3914	0.00294276	25.4784
																													Anhui	5703	9597	3598.5	0.00367211	35.2412		Guangdong	7902	8660	1219.8	0.000917114	7.94221
																													Anhui	5703	9598	595.4	0.000607579	5.83154		Guangdong	7902	8663	496	0.00037292	3.23061
																													Anhui	5703	9598	12598.2	0.0128559	123.391		Guangdong	7902	8663	1278.6	0.000961323	8.32794
																													Anhui	5703	9599	475.8	0.000485532	4.66063		Guangdong	7902	8663	1520.2	0.00114297	9.90156
																													Anhui	5703	9599	4145.1	0.00422989	40.6027		Guangdong	7902	8664	3484	0.00261947	22.6951
																													Anhui	5703	9602	2473.7	0.0025243	24.2383		Guangdong	7902	8665	900.6	0.000677121	5.86726
																													Anhui	5703	9602	6627.1	0.00676266	64.935		Guangdong	7902	8667	524	0.000393972	3.41456
																													Anhui	5703	9604	319.2	0.000325729	3.1283		Guangdong	7902	8668	138	0.000103756	0.899358
																													Anhui	5703	9606	2827.7	0.00288554	27.7185		Guangdong	7902	8668	1928	0.00144958	12.5649
																													Anhui	5703	9610	1275.6	0.00130169	12.5093		Guangdong	7902	8670	1223.4	0.00091982	7.97484
																													Anhui	5703	9612	973	0.000992903	9.54378		Guangdong	7902	8671	798.8	0.000600582	5.20765
																													Anhui	5703	9614	2429.1	0.00247879	23.8311		Guangdong	7902	8673	2549	0.00191648	16.6216
																													Anhui	5703	9614	6419.7	0.00655101	62.9814		Guangdong	7902	8675	768	0.000577425	5.00916
																													Anhui	5703	9615	1383.4	0.0014117	13.5735		Guangdong	7902	8676	740.6	0.000556824	4.83101
																													Anhui	5703	9618	4977.5	0.00507931	48.8528		Guangdong	7902	8680	173.8	0.000130673	1.13424
																													Anhui	5703	9626	540	0.000551046	5.30436		Guangdong	7902	8680	2788	0.00209617	18.1948
																													Anhui	5703	9627	535.8	0.00054676	5.26366		Guangdong	7902	8683	1427.2	0.00107305	9.31728
																													Anhui	5703	9628	1132.8	0.00115597	11.1297		Guangdong	7902	8686	197	0.000148116	1.28653
																													Anhui	5703	9632	1074.6	0.00109658	10.5623		Guangdong	7902	8688	1350.8	0.00101561	8.82359
																													Henan	5703	9635	2627.7	0.00695715	67.0322		Guangdong	7902	8689	900	0.00067667	5.87959
																													Henan	5703	9636	1280.3	0.00338975	32.6636		Guangdong	7902	8689	2298.6	0.00172822	15.0165
																													Henan	5703	9636	1523.9	0.00403471	38.8785		Guangdong	7902	8690	336	0.000252624	2.1953
																													Henan	5703	9636	2640.8	0.00699184	67.3734		Guangdong	7902	8693	153.8	0.000115635	1.00522
																													Henan	5703	9636	5332.7	0.014119	136.05		Guangdong	7902	8693	267.8	0.000201347	1.75031
																													Henan	5703	9639	620.2	0.00164205	15.8278		Guangdong	7902	8694	140.8	0.000105861	0.920358
																													Henan	5703	9639	2168.7	0.0057419	55.3461		Guangdong	7902	8695	553.4	0.000416077	3.61779
																													Henan	5703	9639	3508.3	0.00928865	89.5333		Guangdong	7902	8701	946	0.000711256	6.18864
																													Henan	5703	9640	606.1	0.00160472	15.4695		Guangdong	7902	8707	869.2	0.000653513	5.69014
																													Henan	5703	9640	3589.5	0.00950364	91.6151		Guangdong	7902	8707	1404	0.00105561	9.19116
																													Henan	5703	9640	3696.8	0.00978773	94.3537		Guangdong	7902	8708	2352.6	0.00176882	15.4029
																													Henan	5703	9641	3653.2	0.00967229	93.2506		Guangdong	7902	8712	1379.6	0.00103726	9.03661
																													Henan	5703	9642	1800.1	0.00476598	45.9536		Guangdong	7902	8714	306	0.000230068	2.00481
																													Henan	5703	9643	1785.3	0.0047268	45.5805		Guangdong	7902	8716	1634	0.00122853	10.7079
																													Henan	5703	9643	1857.1	0.0049169	47.4136		Guangdong	7902	8717	338	0.000254127	2.21523
																													Henan	5703	9643	4401.1	0.0116524	112.365		Guangdong	7902	8717	579.8	0.000435926	3.79997
																													Henan	5703	9644	2083.4	0.00551605	53.1968		Guangdong	7902	8718	2393.8	0.00179979	15.6906
																													Henan	5703	9645	696.2	0.00184327	17.7784		Guangdong	7902	8720	1037.8	0.000780276	6.80401
																													Henan	5703	9645	997.2	0.00264021	25.4648		Guangdong	7902	8720	2341.4	0.0017604	15.3506
																													Henan	5703	9645	2332.5	0.00617558	59.5634		Guangdong	7902	8725	401.6	0.000301945	2.63447
																													Henan	5703	9645	2873.5	0.00760794	73.3786		Guangdong	7902	8725	595.4	0.000447655	3.90579
																													Henan	5703	9646	692.4	0.00183321	17.6832		Guangdong	7902	8728	3810	0.00286457	25.002
																													Henan	5703	9646	2119.5	0.00561163	54.1298		Guangdong	7902	8730	508.2	0.000382093	3.33567
																													Henan	5703	9646	4780.2	0.0126562	122.081		Guangdong	7902	8730	572	0.000430062	3.75444
																													Henan	5703	9647	623.3	0.00165026	15.9201		Guangdong	7902	8732	251.8	0.000189317	1.65312
																													Henan	5703	9647	1927.9	0.00510435	49.2417		Guangdong	7902	8736	431.6	0.000324501	2.83484
																													Henan	5703	9647	2183.4	0.00578082	55.7675		Guangdong	7902	8737	267.8	0.000201347	1.75917
																													Henan	5703	9647	2448.9	0.00648376	62.5488		Guangdong	7902	8738	3427.8	0.00257721	22.5197
																													Henan	5703	9647	3471.7	0.00919175	88.6728		Guangdong	7902	8739	902.8	0.000678775	5.93182
																													Henan	5703	9647	3867.6	0.0102399	98.7847		Guangdong	7902	8739	1108.4	0.000833357	7.28271
																													Henan	5703	9647	4638	0.0122797	118.462		Guangdong	7902	8740	568.8	0.000427656	3.73771
																													Henan	5703	9648	2136.9	0.0056577	54.5855		Guangdong	7902	8745	1008.6	0.000758322	6.63152
																													Henan	5703	9648	3053.9	0.00808557	78.0096		Guangdong	7902	8748	980.2	0.000736969	6.44701
																													Henan	5703	9648	4405.7	0.0116646	112.54		Guangdong	7902	8749	650	0.000488706	4.27569
																													Henan	5703	9648	4539.5	0.0120189	115.958		Guangdong	7902	8750	566.6	0.000426002	3.72751
																													Henan	5703	9649	4206	0.0111359	107.45		Guangdong	7902	8750	1772.2	0.00133244	11.6588
																													Henan	5703	9649	4875.9	0.0129095	124.564		Guangdong	7902	8751	786.6	0.00059141	5.17543
																													Henan	5703	9650	1514.7	0.00401035	38.6999		Guangdong	7902	8756	974	0.000732308	6.41209
																													Henan	5703	9651	861.4	0.00228066	22.0107		Guangdong	7902	8759	1908	0.00143454	12.5651
																													Henan	5703	9651	2899.7	0.00767731	74.0937		Guangdong	7902	8760	1425.8	0.001072	9.39069
																													Henan	5703	9651	3762.2	0.00996088	96.1325		Guangdong	7902	8763	411.8	0.000309614	2.71315
																													Henan	5703	9651	4229.2	0.0111973	108.065		Guangdong	7902	8764	1308.8	0.000984029	8.62403
																													Henan	5703	9651	5346.8	0.0141563	136.622		Guangdong	7902	8765	413.4	0.000310817	2.72431
																													Henan	5703	9652	2444	0.00647079	62.456		Guangdong	7902	8765	808.6	0.000607951	5.32869
																													Henan	5703	9653	319.9	0.000846974	8.17584		Guangdong	7902	8766	515.6	0.000387657	3.3982
																													Henan	5703	9653	1081.8	0.0028642	27.6481		Guangdong	7902	8767	716.2	0.000538479	4.72085
																													Henan	5703	9653	3052.8	0.00808266	78.0219		Guangdong	7902	8767	1235.6	0.000928993	8.14448
																													Henan	5703	9654	4230.7	0.0112013	108.137		Guangdong	7902	8768	1187.6	0.000892904	7.82898
																													Henan	5703	9654	4606.1	0.0121952	117.733		Guangdong	7902	8769	364	0.000273676	2.39986
																													Henan	5703	9655	1646.7	0.00435984	42.0942		Guangdong	7902	8769	1040.4	0.000782231	6.85938
																													Henan	5703	9655	2230	0.0059042	57.005		Guangdong	7902	8769	1844	0.00138642	12.1575
																													Henan	5703	9655	3781	0.0100107	96.6529		Guangdong	7902	8770	306	0.000230068	2.0177
																													Henan	5703	9655	4285.9	0.0113474	109.56		Guangdong	7902	8770	1613	0.00121274	10.6358
																													Henan	5703	9656	1201.8	0.00318191	30.7245		Guangdong	7902	8771	228.2	0.000171574	1.50487
																													Henan	5703	9657	1009.1	0.00267171	25.8007		Guangdong	7902	8772	762.4	0.000573215	5.02824
																													Henan	5703	9657	1079.3	0.00285758	27.5956		Guangdong	7902	8773	139	0.000104508	0.916848
																													Henan	5703	9658	3360.7	0.00889786	85.9355		Guangdong	7902	8774	732	0.000550358	4.82885
																													Henan	5703	9658	3365.7	0.0089111	86.0634		Guangdong	7902	8774	1029.6	0.000774111	6.79205
																													Henan	5703	9658	5918.7	0.0156705	151.345		Guangdong	7902	8780	318.6	0.000239541	2.10317
																													Henan	5703	9659	896.7	0.00237412	22.9316		Guangdong	7902	8782	985.4	0.000740879	6.5064
																													Henan	5703	9659	2510	0.00664553	64.1892		Guangdong	7902	8784	1683.4	0.00126567	11.1177
																													Henan	5703	9660	867.8	0.00229761	22.1949		Guangdong	7902	8787	613.6	0.000461339	4.05378
																													Henan	5703	9660	2947.8	0.00780466	75.393		Guangdong	7902	8788	2318	0.0017428	15.3157
																													Henan	5703	9661	1782.1	0.00471833	45.5837		Guangdong	7902	8789	978.6	0.000735766	6.46665
																													Henan	5703	9661	3146.2	0.00832995	80.4756		Guangdong	7902	8790	1762.8	0.00132537	11.65
																													Henan	5703	9662	324.9	0.000860212	8.31137		Guangdong	7902	8791	2025.2	0.00152266	13.3857
																													Henan	5703	9662	790.4	0.00209268	20.2195		Guangdong	7902	8793	2401.6	0.00180566	15.8771
																													Henan	5703	9662	921.9	0.00244084	23.5834		Guangdong	7902	8795	2022.6	0.0015207	13.3746
																													Henan	5703	9662	1972.8	0.00522323	50.4668		Guangdong	7902	8798	869.8	0.000653964	5.75358
																													Henan	5703	9662	2955.5	0.00782505	75.6056		Guangdong	7902	8799	406.6	0.000305705	2.68989
																													Henan	5703	9664	2986.3	0.00790659	76.4093		Guangdong	7902	8800	2635.8	0.00198174	17.4393
																													Henan	5703	9664	4262	0.0112842	109.05		Guangdong	7902	8801	214.6	0.000161348	1.42003
																													Henan	5703	9665	5118.5	0.0135519	130.979		Guangdong	7902	8802	1572	0.00118192	10.4032
																													Henan	5703	9666	1918.6	0.00507973	49.1006		Guangdong	7902	8804	1534.4	0.00115365	10.1567
																													Henan	5703	9666	2008.1	0.00531669	51.3911		Guangdong	7902	8805	1457	0.00109545	9.64547
																													Henan	5703	9666	2424.9	0.00642022	62.0578		Guangdong	7902	8806	594	0.000446602	3.93278
																													Henan	5703	9666	3419.4	0.00905328	87.509		Guangdong	7902	8806	3842	0.00288863	25.4373
																													Henan	5703	9666	3500.8	0.00926879	89.5922		Guangdong	7902	8807	812.6	0.000610958	5.38071
																													Henan	5703	9668	1955.6	0.00517769	50.0579		Guangdong	7902	8808	1645.4	0.0012371	10.8964
																													Henan	5703	9668	2898.6	0.0076744	74.1961		Guangdong	7902	8808	2352	0.00176836	15.5758
																													Henan	5703	9668	3334.7	0.00882902	85.359		Guangdong	7902	8809	3088.2	0.00232188	20.4535
																													Henan	5703	9669	1560.4	0.00413135	39.946		Guangdong	7902	8812	2543.2	0.00191212	16.8496
																													Henan	5703	9669	1619.3	0.00428729	41.4538		Guangdong	7902	8816	1088	0.000818019	7.21166
																													Henan	5703	9669	3634.7	0.00962331	93.0478		Guangdong	7902	8818	472.2	0.000355026	3.13062
																													Henan	5703	9670	3250.1	0.00860503	83.2107		Guangdong	7902	8818	1770.8	0.00133139	11.7402
																													Henan	5703	9671	4800.3	0.0127094	122.912		Guangdong	7902	8819	761.6	0.000572613	5.04988
																													Henan	5703	9672	2075.5	0.00549514	53.149		Guangdong	7902	8819	1804	0.00135635	11.9616
																													Henan	5703	9672	4234.8	0.0112121	108.444		Guangdong	7902	8821	284	0.000213527	1.88352
																													Henan	5703	9673	608.9	0.00161214	15.5942		Guangdong	7902	8821	399.6	0.000300442	2.6502
																													Henan	5703	9673	1185.2	0.00313796	30.3535		Guangdong	7902	8821	1483.8	0.0011156	9.84074
																													Henan	5703	9673	3283.9	0.00869452	84.1021		Guangdong	7902	8823	1346.6	0.00101245	8.93284
																													Henan	5703	9673	3432.8	0.00908875	87.9155		Guangdong	7902	8825	733.2	0.000551261	4.86488
																													Henan	5703	9675	1289.5	0.00341411	33.0315		Guangdong	7902	8825	1897.4	0.00142657	12.5895
																													Henan	5703	9675	2700.5	0.0071499	69.1753		Guangdong	7902	8826	263.8	0.00019834	1.75055
																													Henan	5703	9677	1633.9	0.00432595	41.8622		Guangdong	7902	8827	1407	0.00105786	9.33774
																													Henan	5703	9677	2685.2	0.00710939	68.7976		Guangdong	7902	8829	2494	0.00187513	16.5555
																													Henan	5703	9677	3632.5	0.00961748	93.0684		Guangdong	7902	8833	2393.6	0.00179964	15.8962
																													Henan	5703	9678	1211.7	0.00320812	31.0482		Guangdong	7902	8833	2495.8	0.00187648	16.575
																													Henan	5703	9678	3165.3	0.00838052	81.1066		Guangdong	7902	8838	1739.2	0.00130763	11.5568
																													Henan	5703	9678	3677.4	0.00973636	94.2285		Guangdong	7902	8840	1017	0.000764637	6.75939
																													Henan	5703	9679	3198.5	0.00846842	81.9658		Guangdong	7902	8840	3766	0.00283149	25.0304
																													Henan	5703	9707	2078.2	0.00550229	53.4107		Guangdong	7902	8843	701.8	0.000527652	4.66603
																													Henan	5703	9727	2358.6	0.00624468	60.742		Guangdong	7902	8844	1429.4	0.0010747	9.50467
																													Henan	5703	9744	1704.8	0.00451367	43.9812		Guangdong	7902	8848	135.2	0.000101651	0.899407
																													Hubei	5703	9477	2475.4	0.0101554	96.243		Guangdong	7902	8848	942.2	0.000708399	6.26791
																													Hubei	5703	9502	3123.8	0.0128155	121.773		Guangdong	7902	8850	190.4	0.000143153	1.26691
																													Hubei	5703	9504	1895.2	0.00777513	73.8949		Guangdong	7902	8850	1892.4	0.00142281	12.5919
																													Hubei	5703	9507	699	0.00286768	27.263		Guangdong	7902	8852	1369.6	0.00102974	9.11527
																													Hubei	5703	9563	3345.2	0.0137238	131.241		Guangdong	7902	8853	522	0.000392469	3.47453
																													Hubei	5703	9565	481.6	0.00197578	18.8984		Guangdong	7902	8854	3308	0.00248714	22.0211
																													Hubei	5703	9566	1153.4	0.00473187	45.2651		Guangdong	7902	8855	4374.6	0.00328907	29.1247
																													Hubei	5703	9567	1163.8	0.00477454	45.678		Guangdong	7902	8863	229.6	0.000172626	1.52999
																													Hubei	5703	9568	1149	0.00471382	45.1018		Guangdong	7902	8864	1116.8	0.000839673	7.44286
																													Hubei	5703	9569	1000.8	0.00410582	39.2886		Guangdong	7902	8865	1032.4	0.000776216	6.88115
																													Hubei	5703	9569	1626.8	0.00667401	63.8636		Guangdong	7902	8866	425.8	0.00032014	2.83836
																													Hubei	5703	9572	1545.4	0.00634007	60.6871		Guangdong	7902	8867	4038	0.00303599	26.9202
																													Hubei	5703	9574	993	0.00407382	39.0028		Guangdong	7902	8869	1785.8	0.00134266	11.9081
																													Hubei	5703	9577	1768.8	0.00725657	69.4962		Guangdong	7902	8875	368.2	0.000276833	2.4569
																													Hubei	5703	9579	1516	0.00621945	59.5761		Guangdong	7902	8877	538.4	0.000404799	3.5934
																													Hubei	5703	9583	252.6	0.0010363	9.93088		Guangdong	7902	8878	4038	0.00303599	26.9536
																													Hubei	5703	9589	1339.4	0.00549494	52.691		Guangdong	7902	8879	271.8	0.000204354	1.81446
																													Hubei	5703	9590	1329.8	0.00545556	52.3188		Guangdong	7902	8883	4334	0.00325854	28.9456
																													Hubei	5703	9592	2493.8	0.0102309	98.1349		Guangdong	7902	8884	4466	0.00335779	29.8306
																													Hubei	5703	9595	1382.6	0.00567217	54.4245		Guangdong	7902	8886	1887.8	0.00141935	12.6124
																													Hubei	5703	9595	2796.2	0.0114715	110.069		Guangdong	7902	8886	4978	0.00374274	33.258
																													Hubei	5703	9598	1395.8	0.00572633	54.9613		Guangdong	7902	8887	3702	0.00278337	24.7358
																													Hubei	5703	9599	1094	0.00448818	43.082		Guangdong	7902	8889	3857.8	0.00290051	25.7826
																													Hubei	5703	9600	912.6	0.00374398	35.9422		Guangdong	7902	8889	5330	0.00400739	35.6217
																													Hubei	5703	9604	1631.8	0.00669453	64.2942		Guangdong	7902	8890	1792	0.00134733	11.9777
																													Hubei	5703	9606	1857.4	0.00762006	73.1983		Guangdong	7902	8891	160	0.000120297	1.06956
																													Hubei	5703	9607	813.6	0.00333783	32.0665		Guangdong	7902	8893	278.4	0.000209317	1.86145
																													Hubei	5703	9609	2767.8	0.011355	109.11		Guangdong	7902	8893	490.8	0.000369011	3.28161
																													Hubei	5703	9612	1727.6	0.00708755	68.1255		Guangdong	7902	8893	1237	0.000930046	8.2709
																													Hubei	5703	9613	1011.4	0.00414931	39.8873		Guangdong	7902	8894	1094	0.00082253	7.31558
																													Hubei	5703	9616	1571.6	0.00644755	61.9997		Guangdong	7902	8895	1140.4	0.000857416	7.62672
																													Hubei	5703	9620	1418	0.0058174	55.9634		Guangdong	7902	8895	4820	0.00362395	32.235
																													Hubei	5703	9621	1313	0.00538664	51.8248		Guangdong	7902	8896	1075.8	0.000808847	7.1955
																													Hubei	5703	9622	751.4	0.00308265	29.6612		Guangdong	7902	8897	3304.6	0.00248458	22.1053
																													Hubei	5703	9632	100.4	0.000411895	3.96737		Guangdong	7902	8897	4575	0.00343974	30.6034
																													Hubei	5703	9636	1405	0.00576407	55.5426		Guangdong	7902	8900	3782	0.00284352	25.3073
																													Hubei	5703	9637	1327.8	0.00544735	52.4961		Guangdong	7902	8901	752.8	0.000565997	5.03794
																													Hubei	5703	9641	1285.6	0.00527423	50.8488		Guangdong	7902	8906	1946	0.00146311	13.0305
																													Hubei	5703	9641	2020.4	0.00828877	79.9121		Guangdong	7902	8909	2024.4	0.00152206	13.56
																													Hubei	5703	9648	1480.8	0.00607504	58.612		Guangdong	7902	8909	2512	0.00188866	16.8261
																													Hubei	5703	9650	1298.6	0.00532756	51.4109		Guangdong	7902	8910	454	0.000341343	3.04136
																													Hubei	5703	9652	1028.2	0.00421823	40.7144		Guangdong	7902	8911	3745.8	0.0028163	25.0961
																													Hubei	5703	9674	1442.2	0.00591668	57.238		Guangdong	7902	8912	2994	0.00225106	20.0614
																													Hubei	5703	9675	116	0.000475895	4.60428		Guangdong	7902	8912	4924	0.00370214	32.9935
																													Hubei	5703	9675	716.8	0.0029407	28.4513		Guangdong	7902	8914	695.8	0.000523141	4.66328
																													Hubei	5703	9718	795.4	0.00326316	31.7114		Guangdong	7902	8914	3657.4	0.00274984	24.5121
																													Hubei	5703	9729	389.6	0.00159835	15.5503		Guangdong	7902	8915	206.8	0.000155484	1.38614
																													Hubei	5703	9730	289	0.00118563	11.5362		Guangdong	7902	8922	961.2	0.000722684	6.44779
																													Jiangsu	5703	9126	4301.8	0.00240405	21.9393		Guangdong	7902	8923	693.2	0.000521186	4.65055
																													Jiangsu	5703	9164	2503.8	0.00139924	12.8226		Guangdong	7902	8923	2008.2	0.00150988	13.4726
																													Jiangsu	5703	9418	655.6	0.00036638	3.45057		Guangdong	7902	8923	2269.2	0.00170611	15.2236
																													Jiangsu	5703	9423	1283.4	0.000717224	6.7584		Guangdong	7902	8925	211	0.000158642	1.41588
																													Jiangsu	5703	9430	2737.5	0.00152984	14.4264		Guangdong	7902	8925	1124.6	0.000845537	7.54642
																													Jiangsu	5703	9432	1050.8	0.000587236	5.53881		Guangdong	7902	8925	4883.8	0.00367191	32.7718
																													Jiangsu	5703	9437	1007.4	0.000562982	5.31286		Guangdong	7902	8927	180.8	0.000135936	1.2135
																													Jiangsu	5703	9444	894.4	0.000499832	4.72042		Guangdong	7902	8927	790.4	0.000594267	5.30502
																													Jiangsu	5703	9459	1707	0.000953951	9.02342		Guangdong	7902	8928	1356.4	0.00101982	9.10493
																													Jiangsu	5703	9460	589.2	0.000329272	3.11492		Guangdong	7902	8931	188	0.000141349	1.26239
																													Jiangsu	5703	9462	771.6	0.000431206	4.08007		Guangdong	7902	8931	709.8	0.000533667	4.76618
																													Jiangsu	5703	9465	740.2	0.000413658	3.91528		Guangdong	7902	8931	1866	0.00140296	12.5299
																													Jiangsu	5703	9467	670.4	0.000374651	3.54682		Guangdong	7902	8932	333.6	0.000250819	2.24032
																													Jiangsu	5703	9467	1110.8	0.000620767	5.8768		Guangdong	7902	8933	850.4	0.000639378	5.71157
																													Jiangsu	5703	9469	3078	0.00172013	16.2879		Guangdong	7902	8934	469.8	0.000353222	3.15568
																													Jiangsu	5703	9470	835	0.000466637	4.41905		Guangdong	7902	8935	193.2	0.000145259	1.29789
																													Jiangsu	5703	9471	924.8	0.000516821	4.89482		Guangdong	7902	8935	2145.8	0.00161333	14.4151
																													Jiangsu	5703	9474	117.6	6.57204e-05	0.622635		Guangdong	7902	8936	2654	0.00199543	17.8311
																													Jiangsu	5703	9474	1607.6	0.000898402	8.51146		Guangdong	7902	8937	807.4	0.000607048	5.42519
																													Jiangsu	5703	9477	994.4	0.000555717	5.26653		Guangdong	7902	8938	1357.6	0.00102072	9.12319
																													Jiangsu	5703	9480	146.8	8.20387e-05	0.777727		Guangdong	7902	8938	1562.8	0.001175	10.5022
																													Jiangsu	5703	9480	4085	0.00228289	21.6418		Guangdong	7902	8939	2462.4	0.00185137	16.5494
																													Jiangsu	5703	9483	1275	0.000712529	6.75692		Guangdong	7902	8940	546.8	0.000411115	3.67537
																													Jiangsu	5703	9488	151	8.43858e-05	0.800653		Guangdong	7902	8940	670	0.000503743	4.50347
																													Jiangsu	5703	9491	993.2	0.000555046	5.26795		Guangdong	7902	8940	1260.4	0.000947639	8.47189
																													Jiangsu	5703	9491	2833.4	0.00158344	15.0284		Guangdong	7902	8945	131.6	9.89442e-05	0.885056
																													Jiangsu	5703	9492	1229.4	0.000687046	6.52144		Guangdong	7902	8945	2152	0.00161799	14.473
																													Jiangsu	5703	9500	885.6	0.000494915	4.70169		Guangdong	7902	8945	7058	0.0053066	47.4675
																													Jiangsu	5703	9501	363.8	0.000203308	1.93163		Guangdong	7902	8946	2042	0.00153529	13.7347
																													Jiangsu	5703	9501	4017.8	0.00224533	21.3329		Guangdong	7902	8946	2321.4	0.00174536	15.614
																													Jiangsu	5703	9502	1558	0.000870683	8.27323		Guangdong	7902	8946	2807.4	0.00211076	18.8829
																													Jiangsu	5703	9502	1719.8	0.000961104	9.13241		Guangdong	7902	8948	2073.8	0.0015592	13.9517
																													Jiangsu	5703	9502	3525.8	0.00197038	18.7226		Guangdong	7902	8949	453.2	0.000340741	3.04929
																													Jiangsu	5703	9506	229.4	0.000128199	1.21866		Guangdong	7902	8949	1543.2	0.00116026	10.3832
																													Jiangsu	5703	9506	3949.6	0.00220722	20.9818		Guangdong	7902	8950	1795.2	0.00134973	12.0801
																													Jiangsu	5703	9507	318.8	0.00017816	1.69377		Guangdong	7902	8950	2084	0.00156687	14.0235
																													Jiangsu	5703	9507	392.4	0.000219291	2.0848		Guangdong	7902	8950	2830.8	0.00212835	19.0488
																													Jiangsu	5703	9507	1149.8	0.000642562	6.10884		Guangdong	7902	8950	6382.4	0.00479864	42.9479
																													Jiangsu	5703	9507	3010.6	0.00168246	15.9952		Guangdong	7902	8951	1548	0.00116387	10.4178
																													Jiangsu	5703	9508	1559.4	0.000871465	8.28589		Guangdong	7902	8952	7066	0.00531261	47.5585
																													Jiangsu	5703	9510	3624.4	0.00202548	19.2624		Guangdong	7902	8953	2558	0.00192325	17.2188
																													Jiangsu	5703	9512	3535.2	0.00197563	18.7922		Guangdong	7902	8955	6806	0.00511713	45.8239
																													Jiangsu	5703	9513	110.4	6.16967e-05	0.58692		Guangdong	7902	8956	448.6	0.000337283	3.0207
																													Jiangsu	5703	9513	3528.8	0.00197206	18.7602		Guangdong	7902	8956	3650	0.00274427	24.5777
																													Jiangsu	5703	9514	3446.4	0.00192601	18.3241		Guangdong	7902	8957	2784	0.00209317	18.7485
																													Jiangsu	5703	9515	1208.8	0.000675534	6.4277		Guangdong	7902	8958	578.8	0.000435174	3.89829
																													Jiangsu	5703	9515	1576.8	0.000881189	8.38452		Guangdong	7902	8959	4204	0.0031608	28.3176
																													Jiangsu	5703	9515	2175.6	0.00121583	11.5686		Guangdong	7902	8960	211	0.000158642	1.42143
																													Jiangsu	5703	9516	1045.2	0.000584107	5.55836		Guangdong	7902	8960	2430.2	0.00182716	16.3714
																													Jiangsu	5703	9517	414.4	0.000231586	2.204		Guangdong	7902	8962	611.4	0.000459685	4.11969
																													Jiangsu	5703	9517	2941.8	0.00164402	15.6461		Guangdong	7902	8962	1707.6	0.00128387	11.506
																													Jiangsu	5703	9517	3742.6	0.00209154	19.9052		Guangdong	7902	8965	5684	0.00427355	38.3124
																													Jiangsu	5703	9518	3161	0.00176651	16.8137		Guangdong	7902	8966	4298	0.00323148	28.9734
																													Jiangsu	5703	9518	3369.6	0.00188309	17.9232		Guangdong	7902	8969	724	0.000544344	4.88222
																													Jiangsu	5703	9519	396.6	0.000221639	2.10978		Guangdong	7902	8970	4960	0.0037292	33.451
																													Jiangsu	5703	9519	3110.2	0.00173812	16.5452		Guangdong	7902	8970	5580	0.00419536	37.6323
																													Jiangsu	5703	9519	3183	0.00177881	16.9325		Guangdong	7902	8974	186.6	0.000140296	1.25902
																													Jiangsu	5703	9520	651.6	0.000364144	3.46666		Guangdong	7902	8976	159.6	0.000119996	1.07709
																													Jiangsu	5703	9520	2751	0.00153739	14.6359		Guangdong	7902	8976	672	0.000505247	4.5351
																													Jiangsu	5703	9521	357.4	0.000199732	1.90165		Guangdong	7902	8978	630	0.000473669	4.2526
																													Jiangsu	5703	9521	4319.3	0.00241383	22.982		Guangdong	7902	8978	1511.2	0.0011362	10.2008
																													Jiangsu	5703	9522	2119.6	0.00118453	11.2791		Guangdong	7902	8978	4472.8	0.0033629	30.1921
																													Jiangsu	5703	9523	195.6	0.00010931	1.04096		Guangdong	7902	8984	885.6	0.000665844	5.98194
																													Jiangsu	5703	9523	394.6	0.000220521	2.10002		Guangdong	7902	8984	5036	0.00378635	34.0165
																													Jiangsu	5703	9523	1373	0.000767296	7.30696		Guangdong	7902	8989	1737.4	0.00130627	11.7421
																													Jiangsu	5703	9523	2014	0.00112552	10.7183		Guangdong	7902	8990	256.2	0.000192625	1.7317
																													Jiangsu	5703	9523	2391.4	0.00133643	12.7268		Guangdong	7902	8991	3883	0.00291946	26.2488
																													Jiangsu	5703	9524	144.2	8.05857e-05	0.767498		Guangdong	7902	8995	3198	0.00240443	21.6279
																													Jiangsu	5703	9524	172.2	9.62334e-05	0.916527		Guangdong	7902	8997	6912	0.00519683	46.7559
																													Jiangsu	5703	9524	633.6	0.000354085	3.37231		Guangdong	7902	8998	564	0.000424047	3.81557
																													Jiangsu	5703	9525	141	7.87974e-05	0.750545		Guangdong	7902	9000	933.2	0.000701632	6.31469
																													Jiangsu	5703	9525	1723	0.000962893	9.17155		Guangdong	7902	9001	1324	0.000995457	8.96011
																													Jiangsu	5703	9525	1859	0.0010389	9.89548		Guangdong	7902	9012	860.6	0.000647047	5.83119
																													Jiangsu	5703	9525	2727.8	0.00152442	14.5201		Guangdong	7902	9015	178	0.00013383	1.20648
																													Jiangsu	5703	9525	4175	0.00233318	22.2236		Guangdong	7902	9016	1766.8	0.00132838	11.9767
																													Jiangsu	5703	9526	217.4	0.000121493	1.15734		Guangdong	7902	9030	2070	0.00155634	14.0538
																													Jiangsu	5703	9526	881	0.000492344	4.69007		Guangdong	7902	9034	2739	0.00205933	18.604
																													Jiangsu	5703	9526	896	0.000500727	4.76992		Guangdong	7902	9035	812.8	0.000611108	5.52136
																													Jiangsu	5703	9527	454.2	0.000253828	2.41822		Guangdong	7902	9052	1343	0.00100974	9.14019
																													Jiangsu	5703	9527	927.8	0.000518498	4.93973		Guangdong	7902	9052	1409.8	0.00105997	9.59482
																													Jiangsu	5703	9527	1666.2	0.00093115	8.87107		Guangdong	7902	9091	236.6	0.000177889	1.61719
																													Jiangsu	5703	9527	3685.8	0.0020598	19.6237		Guangdong	7902	9099	1770	0.00133078	12.1088
																													Jiangsu	5703	9528	1814.4	0.00101397	9.66112		Guangdong	7902	9117	1686	0.00126763	11.557
																													Jiangsu	5703	9528	2540.2	0.00141958	13.5258		Guangdong	7902	9120	614	0.000461639	4.21015
																													Jiangsu	5703	9528	2895.8	0.00161831	15.4192		Guangdong	7902	9127	537.2	0.000403897	3.68637
																													Jiangsu	5703	9528	2944.2	0.00164536	15.677		Guangdong	7902	9127	882	0.000663137	6.05245
																													Jiangsu	5703	9528	3872	0.00216385	20.6172		Guangdong	7902	9138	1048.6	0.000788396	7.20436
																													Jiangsu	5703	9528	3948.4	0.00220655	21.024		Guangdong	7902	9140	2530	0.0019022	17.3861
																													Jiangsu	5703	9529	420.8	0.000235163	2.24087		Guangdong	7902	9153	1041.8	0.000783283	7.16939
																													Jiangsu	5703	9530	1292.6	0.000722365	6.88414		Guangdong	7902	9173	212.4	0.000159694	1.46487
																													Jiangsu	5703	9530	2423.6	0.00135442	12.9076		Guangdong	7902	9202	374.6	0.000281645	2.5917
																													Jiangsu	5703	9530	2972.6	0.00166123	15.8315		Guangdong	7902	9291	1298	0.000975909	9.06717
																													Jiangsu	5703	9530	3523.8	0.00196926	18.7671		Guangdong	7902	9299	237.2	0.00017834	1.65839
																													Jiangsu	5703	9530	6632.5	0.00370655	35.3234		Guangdong	7902	9320	176.4	0.000132627	1.23609
																													Jiangsu	5703	9531	368.4	0.000205879	1.96223		Guangxi	6802	8435	1721	0.00110466	9.31779
																													Jiangsu	5703	9531	407.2	0.000227562	2.1689		Guangxi	6802	8449	812.2	0.000521326	4.40469
																													Jiangsu	5703	9531	592.2	0.000330949	3.15427		Guangxi	6802	8454	644.8	0.000413877	3.49892
																													Jiangsu	5703	9531	1537.2	0.000859059	8.18769		Guangxi	6802	8469	1278.1	0.000820373	6.94774
																													Jiangsu	5703	9531	1785.4	0.000997765	9.5097		Guangxi	6802	8493	2297.4	0.00147463	12.524
																													Jiangsu	5703	9531	2781.4	0.00155438	14.8148		Guangxi	6802	8512	455.5	0.000292372	2.48867
																													Jiangsu	5703	9531	2950	0.0016486	15.7128		Guangxi	6802	8518	984.2	0.000631728	5.38106
																													Jiangsu	5703	9532	600.6	0.000335643	3.19935		Guangxi	6802	8523	1454.4	0.000933535	7.95652
																													Jiangsu	5703	9532	3323.6	0.00185738	17.7046		Guangxi	6802	8587	2699.2	0.00173253	14.8773
																													Jiangsu	5703	9533	275.2	0.000153795	1.46612		Guangxi	6802	8630	3535.2	0.00226914	19.5827
																													Jiangsu	5703	9533	444.4	0.000248351	2.36753		Guangxi	6802	8655	2157.7	0.00138496	11.9868
																													Jiangsu	5703	9533	1185.2	0.000662345	6.31414		Guangxi	6802	8664	3334.1	0.00214006	18.5415
																													Jiangsu	5703	9533	2939.4	0.00164267	15.6596		Guangxi	6802	8674	4091	0.00262589	22.777
																													Jiangsu	5703	9534	1095.8	0.000612384	5.83847		Guangxi	6802	8776	141.8	9.10171e-05	0.798766
																													Jiangsu	5703	9534	3771.5	0.00210769	20.0947		Guangxi	6802	8780	620.5	0.00039828	3.4969
																													Jiangsu	5703	9534	4360.8	0.00243702	23.2345		Guangxi	6802	8808	1917.7	0.00123091	10.8419
																													Jiangsu	5703	9535	267.2	0.000149324	1.4238		Guangxi	6802	8827	857.4	0.000550339	4.85784
																													Jiangsu	5703	9535	582.6	0.000325584	3.10444		Guangxi	6802	8839	174.8	0.000112199	0.991725
																													Jiangsu	5703	9535	895.6	0.000500503	4.7723		Guangxi	6802	8861	822	0.000527617	4.67521
																													Jiangsu	5703	9535	5405.6	0.0030209	28.8043		Guangxi	6802	8871	254.6	0.00016342	1.4497
																													Jiangsu	5703	9536	292	0.000163183	1.55612		Guangxi	6802	8880	667.1	0.000428191	3.80234
																													Jiangsu	5703	9536	346	0.000193361	1.84389		Guangxi	6802	8884	953.5	0.000612023	5.43721
																													Jiangsu	5703	9537	1200.6	0.000670951	6.39886		Guangxi	6802	8897	413.3	0.000265285	2.36024
																													Jiangsu	5703	9537	2857	0.00159662	15.227		Guangxi	6802	8905	398	0.000255464	2.27491
																													Jiangsu	5703	9537	3480	0.00194479	18.5474		Guangxi	6802	8913	1761	0.00113033	10.0747
																													Jiangsu	5703	9537	5120.1	0.00286135	27.2887		Guangxi	6802	8916	1015.7	0.000651947	5.81276
																													Jiangsu	5703	9538	748.2	0.000418129	3.98811		Guangxi	6802	8921	973.2	0.000624667	5.57266
																													Jiangsu	5703	9538	2165.2	0.00121001	11.5411		Guangxi	6802	8923	2585	0.00165923	14.8053
																													Jiangsu	5703	9538	3875	0.00216553	20.6548		Guangxi	6802	8925	3488	0.00223884	19.9817
																													Jiangsu	5703	9539	5763	0.00322063	30.7216		Guangxi	6802	8947	274.7	0.000176322	1.57755
																													Jiangsu	5703	9540	409.4	0.000228792	2.18267		Guangxi	6802	8954	577.2	0.000370487	3.31734
																													Jiangsu	5703	9540	1479.8	0.000826981	7.8894		Guangxi	6802	8954	686.4	0.000440579	3.94495
																													Jiangsu	5703	9540	1858.8	0.00103878	9.91		Guangxi	6802	8956	252	0.000161751	1.44864
																													Jiangsu	5703	9541	490.8	0.000274282	2.61692		Guangxi	6802	8977	345.7	0.000221894	1.99195
																													Jiangsu	5703	9541	4234.6	0.00236649	22.5787		Guangxi	6802	8981	856.7	0.00054989	4.93856
																													Jiangsu	5703	9542	1934.2	0.00108092	10.3141		Guangxi	6802	8994	224.6	0.000144164	1.29661
																													Jiangsu	5703	9543	821.6	0.000459148	4.38165		Guangxi	6802	8997	1212.2	0.000778074	7.00033
																													Jiangsu	5703	9543	2985.2	0.00166827	15.9203		Guangxi	6802	9000	162	0.000103983	0.935846
																													Jiangsu	5703	9544	375.8	0.000210015	2.00438		Guangxi	6802	9008	383.9	0.000246414	2.21969
																													Jiangsu	5703	9544	5243.8	0.00293048	27.9685		Guangxi	6802	9014	1785.6	0.00114612	10.3311
																													Jiangsu	5703	9545	665.4	0.000371857	3.54937		Guangxi	6802	9018	497.5	0.00031933	2.87972
																													Jiangsu	5703	9545	2198.8	0.00122879	11.7288		Guangxi	6902	8213	2827.6	0.00181495	14.9062
																													Jiangsu	5703	9546	349	0.000195037	1.86183		Guangxi	6902	8221	1657	0.00106358	8.74367
																													Jiangsu	5703	9546	492	0.000274953	2.6247		Guangxi	6902	8224	993.1	0.000637441	5.24231
																													Jiangsu	5703	9546	531.6	0.000297083	2.83595		Guangxi	6902	8226	1940.3	0.00124542	10.2448
																													Jiangsu	5703	9546	1410.4	0.000788197	7.52413		Guangxi	6902	8226	3267.1	0.00209705	17.2503
																													Jiangsu	5703	9546	2292	0.00128088	12.2272		Guangxi	6902	8234	640.7	0.000411246	3.3862
																													Jiangsu	5703	9547	1400.4	0.000782609	7.47157		Guangxi	6902	8239	3941.4	0.00252986	20.8436
																													Jiangsu	5703	9547	3206	0.00179166	17.105		Guangxi	6902	8240	180.5	0.000115857	0.954665
																													Jiangsu	5703	9549	1673.6	0.000935286	8.93104		Guangxi	6902	8247	2198.9	0.00141141	11.6399
																													Jiangsu	5703	9549	3736.8	0.0020883	19.9412		Guangxi	6902	8249	2451.8	0.00157374	12.9817
																													Jiangsu	5703	9549	3767.8	0.00210562	20.1066		Guangxi	6902	8253	3844	0.00246735	20.363
																													Jiangsu	5703	9549	4009.4	0.00224064	21.3959		Guangxi	6902	8255	2087.9	0.00134016	11.063
																													Jiangsu	5703	9550	211	0.000117917	1.1261		Guangxi	6902	8256	1460	0.00093713	7.73694
																													Jiangsu	5703	9550	466.8	0.00026087	2.4913		Guangxi	6902	8260	1112.8	0.000714272	5.89989
																													Jiangsu	5703	9550	5588.8	0.00312328	29.8273		Guangxi	6902	8263	233.6	0.000149941	1.23896
																													Jiangsu	5703	9551	1707.4	0.000954175	9.11332		Guangxi	6902	8266	2345.6	0.00150557	12.445
																													Jiangsu	5703	9551	3764	0.0021035	20.0905		Guangxi	6902	8272	1960.4	0.00125832	10.4088
																													Jiangsu	5703	9552	191.2	0.000106851	1.02065		Guangxi	6902	8276	1455.7	0.000934369	7.73284
																													Jiangsu	5703	9552	396.8	0.00022175	2.11816		Guangxi	6902	8276	1904	0.00122212	10.1143
																													Jiangsu	5703	9552	1548.2	0.000865206	8.26445		Guangxi	6902	8281	395.3	0.000253731	2.10115
																													Jiangsu	5703	9554	193.2	0.000107969	1.03154		Guangxi	6902	8284	960.4	0.000616452	5.10668
																													Jiangsu	5703	9554	694.4	0.000388063	3.70755		Guangxi	6902	8287	535.7	0.00034385	2.84948
																													Jiangsu	5703	9554	3777.6	0.0021111	20.1694		Guangxi	6902	8289	737	0.000473058	3.92118
																													Jiangsu	5703	9554	5448.2	0.00304471	29.0891		Guangxi	6902	8296	1391.5	0.000893161	7.40967
																													Jiangsu	5703	9555	892.8	0.000498938	4.76736		Guangxi	6902	8303	1968.8	0.00126371	10.4926
																													Jiangsu	5703	9556	390.8	0.000218397	2.087		Guangxi	6902	8311	632	0.000405662	3.37145
																													Jiangsu	5703	9556	1157.6	0.000646921	6.18198		Guangxi	6902	8312	1673.2	0.00107398	8.92689
																													Jiangsu	5703	9556	2442.8	0.00136515	13.0454		Guangxi	6902	8336	1548.4	0.000993871	8.28491
																													Jiangsu	5703	9556	3724.2	0.00208126	19.8885		Guangxi	6902	8337	1752.8	0.00112507	9.3797
																													Jiangsu	5703	9556	4039.6	0.00225752	21.5728		Guangxi	6902	8338	3136.8	0.00201342	16.7879
																													Jiangsu	5703	9557	193.6	0.000108193	1.034		Guangxi	6902	8346	1372.6	0.00088103	7.35308
																													Jiangsu	5703	9557	2724.8	0.00152275	14.5529		Guangxi	6902	8350	1474.8	0.000946629	7.90435
																													Jiangsu	5703	9558	3779	0.00211188	20.1854		Guangxi	6902	8350	2010.2	0.00129029	10.7739
																													Jiangsu	5703	9559	1258.8	0.000703476	6.72453		Guangxi	6902	8354	2775.8	0.0017817	14.8843
																													Jiangsu	5703	9559	4069.4	0.00227417	21.7388		Guangxi	6902	8356	3225.6	0.00207041	17.3004
																													Jiangsu	5703	9559	4183	0.00233766	22.3456		Guangxi	6902	8361	859.7	0.000551815	4.61373
																													Jiangsu	5703	9560	1893.6	0.00105823	10.1167		Guangxi	6902	8361	975.2	0.000625951	5.23358
																													Jiangsu	5703	9560	2098.6	0.0011728	11.2119		Guangxi	6902	8368	2446.8	0.00157053	13.1422
																													Jiangsu	5703	9560	2179.8	0.00121817	11.6457		Guangxi	6902	8372	3862.8	0.00247941	20.7577
																													Jiangsu	5703	9561	1309.6	0.000731866	6.99737		Guangxi	6902	8376	3554	0.0022812	19.1074
																													Jiangsu	5703	9561	3120	0.0017436	16.6706		Guangxi	6902	8386	3324.6	0.00213396	17.8954
																													Jiangsu	5703	9561	3816.8	0.00213301	20.3937		Guangxi	6902	8391	509.5	0.000327033	2.74413
																													Jiangsu	5703	9561	3838	0.00214485	20.5069		Guangxi	6902	8394	1080.4	0.000693476	5.82104
																													Jiangsu	5703	9562	193.6	0.000108193	1.03454		Guangxi	6902	8395	1274.5	0.000818063	6.86764
																													Jiangsu	5703	9562	3776	0.0021102	20.1778		Guangxi	6902	8403	2880.2	0.00184871	15.5347
																													Jiangsu	5703	9562	4730.2	0.00264346	25.2767		Guangxi	6902	8414	243.8	0.000156488	1.31669
																													Jiangsu	5703	9562	5594.6	0.00312652	29.8958		Guangxi	6902	8416	2855	0.00183254	15.4226
																													Jiangsu	5703	9563	1727	0.000965128	9.22952		Guangxi	6902	8423	2027.2	0.0013012	10.96
																													Jiangsu	5703	9564	454.4	0.00025394	2.42868		Guangxi	6902	8424	1193.8	0.000766264	6.45501
																													Jiangsu	5703	9564	4065.6	0.00227205	21.7299		Guangxi	6902	8425	566.6	0.000363683	3.06403
																													Jiangsu	5703	9565	2808.8	0.00156969	15.0141		Guangxi	6902	8427	940.6	0.000603742	5.08774
																													Jiangsu	5703	9566	4278.4	0.00239097	22.872		Guangxi	6902	8430	299.8	0.000192432	1.62221
																													Jiangsu	5703	9567	2058.8	0.00115055	11.0073		Guangxi	6902	8436	758.3	0.00048673	4.10605
																													Jiangsu	5703	9567	2596.6	0.0014511	13.8827		Guangxi	6902	8449	3294.6	0.0021147	17.8671
																													Jiangsu	5703	9567	3050.4	0.00170471	16.3089		Guangxi	6902	8466	3383.4	0.0021717	18.3856
																													Jiangsu	5703	9567	3634.4	0.00203107	19.4313		Guangxi	6902	8470	872.3	0.000559903	4.74238
																													Jiangsu	5703	9568	107	5.97966e-05	0.572134		Guangxi	6902	8474	1421.2	0.000912225	7.73019
																													Jiangsu	5703	9568	136.8	7.64502e-05	0.731476		Guangxi	6902	8488	313.2	0.000201034	1.70637
																													Jiangsu	5703	9568	592.4	0.000331061	3.16759		Guangxi	6902	8492	1101.7	0.000707148	6.0051
																													Jiangsu	5703	9568	714.2	0.000399128	3.81886		Guangxi	6902	8495	1389.8	0.00089207	7.57814
																													Jiangsu	5703	9568	1617.4	0.000903879	8.64831		Guangxi	6902	8503	733.2	0.000470619	4.00167
																													Jiangsu	5703	9568	3738	0.00208897	19.9873		Guangxi	6902	8524	214.2	0.000137488	1.17195
																													Jiangsu	5703	9568	3885.4	0.00217134	20.7754		Guangxi	6902	8525	811.1	0.00052062	4.43829
																													Jiangsu	5703	9568	4672.6	0.00261127	24.9846		Guangxi	6902	8557	175.7	0.000112776	0.965028
																													Jiangsu	5703	9569	424.8	0.000237398	2.27166		Guangxi	6902	8557	608.6	0.000390642	3.34272
																													Jiangsu	5703	9569	2093.6	0.00117	11.1957		Guangxi	6902	8559	1610	0.00103341	8.84496
																													Jiangsu	5703	9569	2170	0.0012127	11.6043		Guangxi	6902	8563	2808.6	0.00180275	15.437
																													Jiangsu	5703	9569	3666	0.00204873	19.6043		Guangxi	6902	8566	1463.4	0.000939312	8.04615
																													Jiangsu	5703	9569	4082.8	0.00228166	21.8332		Guangxi	6902	8592	582.6	0.000373953	3.21301
																													Jiangsu	5703	9569	4794.2	0.00267922	25.6375		Guangxi	6902	8594	597.1	0.00038326	3.29374
																													Jiangsu	5703	9570	1239.4	0.000692635	6.62851		Guangxi	6902	8614	457.3	0.000293527	2.52844
																													Jiangsu	5703	9571	1646.4	0.000920085	8.80613		Guangxi	6902	8615	101.5	6.51498e-05	0.561265
																													Jiangsu	5703	9571	2833	0.00158321	15.1529		Guangxi	6902	8646	829.7	0.000532559	4.60451
																													Jiangsu	5703	9571	4254.6	0.00237767	22.7567		Guangxi	6902	8657	1562.2	0.00100273	8.68062
																													Jiangsu	5703	9571	5216.2	0.00291506	27.9		Guangxi	6902	8687	1755.1	0.00112655	9.7863
																													Jiangsu	5703	9572	188	0.000105063	1.00566		Guangxi	6902	8705	453.8	0.00029128	2.5356
																													Jiangsu	5703	9572	215.2	0.000120264	1.15117		Guangxi	6902	8754	282.6	0.000181392	1.58791
																													Jiangsu	5703	9573	462.8	0.000258634	2.47591		Guangxi	6902	8766	1281.1	0.000822299	7.20827
																													Jiangsu	5703	9573	3533.4	0.00197463	18.9031		Guangxi	6902	8774	823.9	0.000528836	4.64001
																													Jiangsu	5703	9574	1442.8	0.000806304	7.71955		Guangxi	6902	8778	616.4	0.000395648	3.473
																													Jiangsu	5703	9574	4838	0.0027037	25.8852		Guangxi	6902	8838	969.8	0.000622485	5.50152
																													Jiangsu	5703	9575	1692.4	0.000945792	9.05596		Guangxi	6902	9084	985.2	0.00063237	5.74445
																													Jiangsu	5703	9576	216.4	0.000120934	1.15807		Guangxi	7802	8527	1895	0.00121634	10.3718
																													Jiangsu	5703	9576	2684.2	0.00150006	14.3645		Guangxi	7802	8547	1776.1	0.00114002	9.74379
																													Jiangsu	5703	9576	4015.2	0.00224388	21.4874		Guangxi	7802	8559	622	0.000399243	3.41712
																													Jiangsu	5703	9577	1307.8	0.00073086	6.99944		Guangxi	7802	8560	727.4	0.000466896	3.99663
																													Jiangsu	5703	9577	1542.6	0.000862077	8.25611		Guangxi	7802	8577	785.8	0.000504381	4.32608
																													Jiangsu	5703	9577	2566	0.001434	13.7334		Guangxi	7802	8580	997	0.000639944	5.49072
																													Jiangsu	5703	9578	200	0.000111769	1.07053		Guangxi	7802	8595	1140.6	0.000732116	6.29254
																													Jiangsu	5703	9578	2230.6	0.00124656	11.9396		Guangxi	7802	8614	1587.5	0.00101897	8.77739
																													Jiangsu	5703	9578	4462.4	0.0024938	23.8856		Guangxi	7802	8617	750.5	0.000481723	4.15101
																													Jiangsu	5703	9579	4044.6	0.00226031	21.6515		Guangxi	7802	8618	779.2	0.000500145	4.31025
																													Jiangsu	5703	9580	4834	0.00270146	25.88		Guangxi	7802	8619	435	0.000279213	2.40654
																													Jiangsu	5703	9581	1273.8	0.000711859	6.82032		Guangxi	7802	8622	1698	0.00108989	9.39707
																													Jiangsu	5703	9581	5415	0.00302615	28.9936		Guangxi	7802	8623	2230	0.00143137	12.3427
																													Jiangsu	5703	9582	2911.6	0.00162714	15.5912		Guangxi	7802	8625	871.8	0.000559582	4.82639
																													Jiangsu	5703	9583	3638.2	0.0020332	19.4841		Guangxi	7802	8630	1265.6	0.00081235	7.01058
																													Jiangsu	5703	9583	3668.6	0.00205018	19.6469		Guangxi	7802	8630	1585	0.00101736	8.77984
																													Jiangsu	5703	9583	4441	0.00248184	23.7835		Guangxi	7802	8632	700.1	0.000449373	3.87899
																													Jiangsu	5703	9584	4376.8	0.00244596	23.4421		Guangxi	7802	8634	650.8	0.000417729	3.60667
																													Jiangsu	5703	9585	2694	0.00150553	14.4305		Guangxi	7802	8634	925.7	0.000594179	5.13014
																													Jiangsu	5703	9585	4832.4	0.00270057	25.885		Guangxi	7802	8637	1346.2	0.000864085	7.4631
																													Jiangsu	5703	9586	514.6	0.000287582	2.75677		Guangxi	7802	8641	1438.1	0.000923073	7.97627
																													Jiangsu	5703	9586	2282.6	0.00127562	12.2281		Guangxi	7802	8642	219.4	0.000140826	1.21702
																													Jiangsu	5703	9588	2490.6	0.00139186	13.3452		Guangxi	7802	8644	1017.6	0.000653166	5.64597
																													Jiangsu	5703	9588	5032.2	0.00281223	26.9636		Guangxi	7802	8646	113.5	7.28522e-05	0.62988
																													Jiangsu	5703	9589	1307.6	0.000730748	7.00714		Guangxi	7802	8646	320.6	0.000205783	1.7792
																													Jiangsu	5703	9589	4227.4	0.00236247	22.6537		Guangxi	7802	8646	1246.4	0.000800026	6.91703
																													Jiangsu	5703	9590	4701.2	0.00262725	25.1953		Guangxi	7802	8646	1526.8	0.000980006	8.47314
																													Jiangsu	5703	9590	4814.2	0.0026904	25.8009		Guangxi	7802	8646	2684.8	0.00172329	14.8996
																													Jiangsu	5703	9590	5062.6	0.00282922	27.1322		Guangxi	7802	8647	2047	0.00131391	11.3614
																													Jiangsu	5703	9591	2214.6	0.00123762	11.87		Guangxi	7802	8648	312.4	0.00020052	1.7341
																													Jiangsu	5703	9591	4816.4	0.00269163	25.8154		Guangxi	7802	8648	569.8	0.000365737	3.1629
																													Jiangsu	5703	9592	506	0.000282776	2.71239		Guangxi	7802	8650	652	0.000418499	3.62002
																													Jiangsu	5703	9592	4415	0.00246731	23.6664		Guangxi	7802	8650	2143.3	0.00137572	11.9
																													Jiangsu	5703	9592	4823.4	0.00269554	25.8556		Guangxi	7802	8651	3100.7	0.00199024	17.2176
																													Jiangsu	5703	9593	2676.2	0.00149559	14.3472		Guangxi	7802	8653	439.2	0.000281909	2.43936
																													Jiangsu	5703	9594	2086.6	0.00116609	11.1875		Guangxi	7802	8654	189.2	0.000121442	1.05096
																													Jiangsu	5703	9594	4839.6	0.00270459	25.9479		Guangxi	7802	8654	485.9	0.000311884	2.69905
																													Jiangsu	5703	9594	5641.6	0.00315279	30.2479		Guangxi	7802	8654	1373.8	0.0008818	7.6311
																													Jiangsu	5703	9595	4356	0.00243434	23.3575		Guangxi	7802	8654	1430.4	0.00091813	7.9455
																													Jiangsu	5703	9595	4463.6	0.00249447	23.9344		Guangxi	7802	8655	644.9	0.000413942	3.58267
																													Jiangsu	5703	9596	5080	0.00283894	27.2425		Guangxi	7802	8655	974.4	0.000625438	5.41316
																													Jiangsu	5703	9597	561.2	0.000313625	3.00986		Guangxi	7802	8655	1664.6	0.00106846	9.24749
																													Jiangsu	5703	9597	4190	0.00234157	22.472		Guangxi	7802	8655	2035.9	0.00130678	11.3102
																													Jiangsu	5703	9598	1061.6	0.000593272	5.69422		Guangxi	7802	8656	621.5	0.000398922	3.45307
																													Jiangsu	5703	9598	4818.6	0.00269286	25.8461		Guangxi	7802	8656	918.4	0.000589493	5.10265
																													Jiangsu	5703	9599	4751.8	0.00265553	25.4904		Guangxi	7802	8656	1202.6	0.000771912	6.68167
																													Jiangsu	5703	9599	9353.6	0.00522723	50.1762		Guangxi	7802	8656	2157.7	0.00138496	11.9882
																													Jiangsu	5703	9601	1331.4	0.000744048	7.14361		Guangxi	7802	8657	1412.6	0.000906705	7.84934
																													Jiangsu	5703	9601	4512.8	0.00252196	24.2134		Guangxi	7802	8657	1948.4	0.00125062	10.8266
																													Jiangsu	5703	9602	565.2	0.00031586	3.03289		Guangxi	7802	8658	409.8	0.000263038	2.27738
																													Jiangsu	5703	9602	2389.2	0.0013352	12.8206		Guangxi	7802	8659	849	0.000544947	4.7187
																													Jiangsu	5703	9602	4525.4	0.002529	24.2835		Guangxi	7802	8659	906.5	0.000581855	5.03828
																													Jiangsu	5703	9603	1065.6	0.000595507	5.71865		Guangxi	7802	8659	1129.8	0.000725184	6.27937
																													Jiangsu	5703	9603	4298.4	0.00240215	23.0678		Guangxi	7802	8659	1330	0.000853686	7.39207
																													Jiangsu	5703	9603	4686.4	0.00261898	25.1501		Guangxi	7802	8660	1043	0.00066947	5.79761
																													Jiangsu	5703	9604	4213	0.00235442	22.6119		Guangxi	7802	8660	1594.6	0.00102353	8.86373
																													Jiangsu	5703	9605	3769	0.00210629	20.2309		Guangxi	7802	8660	2357.6	0.00151327	13.1049
																													Jiangsu	5703	9605	4875.4	0.0027246	26.1698		Guangxi	7802	8660	2606.2	0.00167284	14.4868
																													Jiangsu	5703	9607	2058.6	0.00115044	11.0523		Guangxi	7802	8661	554.9	0.000356173	3.08482
																													Jiangsu	5703	9607	4210.6	0.00235308	22.606		Guangxi	7802	8662	561.8	0.000360602	3.12354
																													Jiangsu	5703	9608	1063.2	0.000594166	5.70874		Guangxi	7802	8663	576.8	0.00037023	3.20731
																													Jiangsu	5703	9609	561.2	0.000313625	3.01362		Guangxi	7802	8663	1042.9	0.000669406	5.79906
																													Jiangsu	5703	9610	1884.4	0.00105309	10.1202		Guangxi	7802	8663	2221.4	0.00142585	12.3521
																													Jiangsu	5703	9612	2018.8	0.0011282	10.8443		Guangxi	7802	8664	2503.9	0.00160718	13.9246
																													Jiangsu	5703	9612	2408	0.0013457	12.9349		Guangxi	7802	8665	1303.4	0.000836613	7.24925
																													Jiangsu	5703	9612	6077.6	0.00339645	32.6466		Guangxi	7802	8666	174.7	0.000112135	0.971759
																													Jiangsu	5703	9614	2368	0.00132335	12.7227		Guangxi	7802	8666	988.8	0.000634681	5.50014
																													Jiangsu	5703	9614	4647	0.00259696	24.9672		Guangxi	7802	8666	2943	0.00188902	16.3703
																													Jiangsu	5703	9615	249.2	0.000139265	1.33903		Guangxi	7802	8667	386.4	0.000248018	2.14958
																													Jiangsu	5703	9616	3441	0.00192299	18.4915		Guangxi	7802	8667	498.1	0.000319715	2.77097
																													Jiangsu	5703	9617	1070.8	0.000598413	5.75494		Guangxi	7802	8667	998.3	0.000640778	5.55363
																													Jiangsu	5703	9617	1416	0.000791327	7.61019		Guangxi	7802	8668	130.6	8.38282e-05	0.726623
																													Jiangsu	5703	9617	1683	0.000940539	9.04516		Guangxi	7802	8668	1261.2	0.000809526	7.01697
																													Jiangsu	5703	9618	552.4	0.000308707	2.96914		Guangxi	7802	8668	1950.7	0.00125209	10.8532
																													Jiangsu	5703	9618	1067.2	0.000596401	5.73619		Guangxi	7802	8668	3123.5	0.00200488	17.3783
																													Jiangsu	5703	9620	4412.8	0.00246608	23.7237		Guangxi	7802	8669	537	0.000344684	2.98807
																													Jiangsu	5703	9621	1543.6	0.000862636	8.29942		Guangxi	7802	8669	972.2	0.000624026	5.40968
																													Jiangsu	5703	9622	2101.4	0.00117436	11.2997		Guangxi	7802	8670	326.4	0.000209506	1.81642
																													Jiangsu	5703	9623	563.2	0.000314742	3.02877		Guangxi	7802	8670	464.8	0.000298341	2.58662
																													Jiangsu	5703	9624	142	7.93562e-05	0.763724		Guangxi	7802	8670	1272.8	0.000816972	7.08314
																													Jiangsu	5703	9624	2648	0.00147983	14.2418		Guangxi	7802	8671	340.6	0.000218621	1.89566
																													Jiangsu	5703	9626	4720.4	0.00263798	25.3932		Guangxi	7802	8671	1740.7	0.0011173	9.68813
																													Jiangsu	5703	9627	110.6	6.18084e-05	0.59503		Guangxi	7802	8671	2990.6	0.00191958	16.6446
																													Jiangsu	5703	9629	2186	0.00122164	11.7632		Guangxi	7802	8672	1376.2	0.000883341	7.66033
																													Jiangsu	5703	9630	131	7.32089e-05	0.705002		Guangxi	7802	8672	1654.1	0.00106172	9.2072
																													Jiangsu	5703	9631	129.4	7.23148e-05	0.696463		Guangxi	7802	8674	796.2	0.000511057	4.4329
																													Jiangsu	5703	9631	1946.4	0.00108774	10.476		Guangxi	7802	8675	459.7	0.000295067	2.55971
																													Jiangsu	5703	9632	294	0.000164301	1.58255		Guangxi	7802	8675	2668.9	0.00171309	14.861
																													Jiangsu	5703	9633	6203.4	0.00346675	33.3952		Guangxi	7802	8676	477.7	0.000306621	2.66024
																													Jiangsu	5703	9635	1085	0.000606349	5.84217		Guangxi	7802	8676	4088.5	0.00262428	22.7683
																													Jiangsu	5703	9637	104	5.812e-05	0.560103		Guangxi	7802	8677	585.5	0.000375815	3.26094
																													Jiangsu	5703	9637	882	0.000492903	4.7501		Guangxi	7802	8679	1198.9	0.000769537	6.67881
																													Jiangsu	5703	9637	1578.6	0.000882195	8.50172		Guangxi	7802	8679	2497.7	0.0016032	13.9142
																													Jiangsu	5703	9642	1022	0.000571141	5.50694		Guangxi	7802	8680	424.1	0.000272217	2.36284
																													Jiangsu	5703	9644	1580	0.000882978	8.51544		Guangxi	7802	8680	580.7	0.000372734	3.23533
																													Jiangsu	5703	9644	2482.2	0.00138717	13.3779		Guangxi	7802	8680	677	0.000434546	3.77186
																													Jiangsu	5703	9645	353	0.000197273	1.9027		Guangxi	7802	8681	270.5	0.000173626	1.50724
[truncated: 3,659 more rows]
[truncated: 21 more columns]

## Sheet: Supplementary Figure 1
Supplementary Figure 1	Support data	a, Information for all the weather stations in China	ID	stationID	Longtitude	Latitude	Height	b, Information for selected weather stations	WS_China	crop system	position	Station name	Longtitude	Latitude	Height	CZ	Station buffer harvested area (ha)	Station buffer harvested area (%)	Total irrigated rice area (ha) (Data source: SPAM map and CMA)	28866510
			1	50136	122.517	52.9667	433		50853	single	northeast	Suihua, Heilongjiang	126.967	46.6167	180.4	2503	193060	0.668804
			2	50246	124.717	52.35	361.9		50877	single	northeast	Yilan, Heilongjiang	129.583	46.3	101.1	2503	165402	0.57299
			3	50247	123.567	52.0333	514.5		50983	single	northeast	Hulin, Heilongjiang	132.967	45.7667	103.5	2503	124135	0.43003
			4	50349	124.333	51.7	494.6		54472	single	north	Haicheng, Liaoning	122.717	40.8833	26.5	4503	233222	0.807933
			5	50353	126.65	51.7167	177.4		54764	single	north	Fushan, Shandong	121.25	37.5	33.9	4503	45775.8	0.158578
			6	50425	120.183	50.25	581.4		56187	single	southwest	Wenjiang, Sichuan	103.833	30.7	540.6	6702	198261	0.686821
			7	50434	121.683	50.4833	732.6		57237	single	southwest	Wanyuan, Sichuan	108.033	32.0667	674	5802	70918.6	0.245678
			8	50442	124.117	50.4	371.7		57278	single	central	Xiangfan, Hubei	112.167	32.0333	69.8	5503	130673	0.452679
			9	50468	127.45	50.25	166.4		57285	single	central	Tongbai, Henan	113.417	32.3833	149.1	5603	78467.6	0.271829
			10	50514	117.433	49.5667	661.7		57395	single	central	Dawu, Hubei	114.117	31.5667	71.8	5803	66628.6	0.230816
			11	50527	119.75	49.2167	610.2		57483	double	central	Tianmen, Hubei	113.167	30.6667	35	6703	299359	1.03704
			12	50548	123.717	49.2	286.1		57493	double	central	Jiangxia, Hubei	114.317	30.35	38.2	6803	520982	1.8048
			13	50557	125.233	49.1667	242.2		57502	single	southwest	Dazu, Zhongqing	105.7	29.7	393.6	6702	551895	1.91189
			14	50564	127.35	49.4333	234.5		57536	single	southwest	Qianjiang, Zhongqing	108.783	29.5333	608.8	5902	74158.8	0.256903
			15	50603	116.817	48.6667	554.2		57671	double	central	Yuanjiang, Hunan	112.367	28.85	35.5	6803	1.16011e+06	4.01887
			16	50618	118.267	48.2167	642		57774	double	central	Shuangfeng, Hunan	112.167	27.45	98.4	6903	485780	1.68285
			17	50632	121.917	48.7667	739.7		57789	double	central	Lianhua, Jiangxi	113.95	27.1333	181.4	6902	302064	1.04642
			18	50639	122.733	48	306.5		57816	single	southwest	Guiyang, Guizhou	106.717	26.5833	1074.3	5802	156676	0.54276
			19	50656	126.517	48.2833	269.7		57841	double	central	Jingzhou, Hunan	109.667	26.5667	320.6	6802	90363.4	0.313039
			20	50658	125.883	48.05	234.6		57857	single	central	Chengbu, Hunan	111.517	26.3667	475.8	5902	55687.1	0.192912
			21	50674	129.433	48.5667	404.5		57860	double	central	Shaoyang, Hunan	111.267	27	277.6	6802	586058	2.03023
			22	50727	119.933	47.1667	997.2		57958	double	south	Guilin, Guangxi	110.317	25.0833	171.6	6902	196427	0.680466
			23	50739	123.183	47.3333	190		57996	double	south	Nanxiong, Guangdong	114.317	25.1333	134.9	7802	113637	0.393665
			24	50742	124.483	47.8	162.7		58038	single	central	Muyang, Jiangsu	118.75	34.1	8.8	5503	298774	1.03502
			25	50745	123.917	47.3833	147.1		58141	single	central	Huaiyin, Jiangsu	119.033	33.6667	14.5	5603	441512	1.5295
			26	50756	126.967	47.4333	239.2		58208	single	central	Gushi, Henan	115.667	32.1667	57.9	5703	267041	0.925089
			27	50758	125.9	47.1667	247.2		58252	single	central	Dantu, Jiangsu	119.467	32.1833	28.8	5703	615273	2.13144
			28	50774	128.917	47.7333	240.9		58259	single	central	Nantong, Jiangsu	120.85	32.0167	5.8	5803	257515	0.892089
			29	50778	132.5	47.6333	58.4		58314	single	central	Huoshan, Anhui	116.317	31.4	72.7	5803	240993	0.834854
			30	50788	131.983	47.2333	66.4		58338	single	central	Wuhu, Anhui	118.583	31.15	20.3	5803	651949	2.2585
			31	50834	121.217	46.6	499.7		58419	double	central	Dongzhi, Anhui	117.017	30.1	23	6903	120608	0.417814
			32	50838	122.05	46.0833	274.7		58424	double	central	Anqing, Anhui	117.05	30.5333	19.6	6803	563082	1.95064
			33	50844	123.417	46.4	149.5		58457	double	central	Hangzhou, Zhejiang	120.167	30.2333	43.2	6803	257207	0.891024
			34	50853	126.967	46.6167	179.6		58467	double	central	Cixi, Zhejiang	121.267	30.2	8.1	6802	118596	0.410844
			35	50854	125.317	46.3833	149.3		58549	double	central	Jinhua, Zhejiang	119.65	29.1167	64.7	6802	72595.4	0.251487
			36	50862	128.017	46.9833	210.5		58600	single	southwest	Jingan, Jiangxi	115.367	28.8667	79.5	6702	158066	0.547576
			37	50873	130.283	46.8167	81.2		58608	double	central	Zhangshu, Jiangxi	115.55	28.0667	30.4	6802	687519	2.38172
			38	50877	129.583	46.3	100.1		58626	double	central	Guixi, Jiangxi	117.217	28.3	51.7	6902	551343	1.90998
			39	50888	132.183	46.3167	83		58633	double	central	Quzhou, Zhejiang	118.867	28.9667	67.1	6902	187917	0.650988
			40	50915	116.967	45.5167	838.9		58652	single	central	Xianju, Zhejiang	120.717	28.85	52	5902	79738	0.27623
			41	50936	122.833	45.6333	155.3		58752	double	central	Ruian, Zhejiang	120.617	27.7833	9.5	6902	151370	0.52438
			42	50945	124.267	45.5	137.4		58936	double	south	Xianyou, Fujian	118.7	25.3667	77	7802	108973	0.377506
			43	50948	124.017	45	146.3		59087	double	south	Fogang, Guangdong	113.533	23.8667	68.4	7902	249993	0.866031
			44	50949	124.867	45.0833	136.2		59117	double	south	Meixian, Guangdong	116.1	24.2667	89.3	7802	187889	0.650889
			45	50950	125.25	45.7	148.7		59278	double	south	Gaoyao, Guangdong	112.467	23.05	12.4	7802	259411	0.898657
			46	50953	126.767	45.75	142.3		59306	double	south	Jiexi, Guangdong	115.833	23.4333	41.5	7902	319043	1.10524
			47	50955	126.3	45.3833	166.4		59431	double	south	Nanning, Guangxi	108.35	22.8167	73.7	7802	190681	0.660562
			48	50963	128.733	45.9667	108.6		59453	double	south	Yulin, Guangxi	110.167	22.65	85.3	7802	549203	1.90256
			49	50968	127.967	45.2167	189.7		59632	double	south	Qinzhou, Guangxi	108.617	21.95	5.5	7902	220009	0.762161
			50	50973	130.583	45.75	220.5		59663	double	south	Yangjiang, Guangdong	111.967	21.8667	22	7902	238198	0.825172
			51	50978	130.933	45.3	280.8
			52	50983	132.967	45.7667	100.2
			53	51053	86.4	48.05	532.6
			54	51059	85.8667	47.4333	984.1
			55	51060	86.8667	47.7	473.9
			56	51068	87.4667	47.1167	500.9
			57	51076	88.0833	47.7333	735.3
			58	51087	89.5167	46.9833	807.5
			59	51133	83	46.7333	534.9
			60	51156	85.7167	46.7833	1291.6
			61	51186	90.3833	46.6667	1218.2
			62	51232	82.5667	45.1833	336.1
			63	51238	82.0667	44.9	531.9
			64	51241	83.6	45.9333	1077.8
			65	51243	84.85	45.6167	449.5
			66	51288	90.5333	45.3667	1653.7
			67	51330	81.0167	44.9667	1357.8
			68	51334	82.9	44.6167	320.1
			69	51346	84.6667	44.4333	478.7
			70	51358	85.8167	44.2833	468.2
			71	51365	87.5333	44.2	440.5
			72	51367	86.8167	44.1333	10522.1
			73	51379	89.5667	44.0167	793.5
			74	51431	81.3333	43.95	662.5
			75	51433	82.5667	43.8	1105.2
			76	51437	81.1333	43.15	1851
			77	51463	87.65	43.7833	935
			78	51467	86.3	42.7333	1739
			79	51469	87.1833	43.45	1930
			80	51470	88.1167	43.8833	1942.5
			81	51477	88.3167	43.35	1103.5
			82	51495	91.7333	43.2167	721.4
			83	51526	88.2167	42.2333	922.4
			84	51542	84.15	43.0333	2458
			85	51567	86.5667	42.0833	1055.3
			86	51573	89.2	42.9333	34.5
			87	51581	90.2333	42.85	398.6
			88	51628	80.2333	41.1667	1103.8
			89	51633	81.9	41.7833	1229.2
			90	51639	82.7833	41.2333	980.4
			91	51642	84.25	41.7833	976.1
			92	51644	82.9667	41.7167	1081.9
			93	51655	86.2667	41.35	884.9
			94	51656	86.1333	41.75	931.5
			95	51701	75.4	40.5167	3504.4
			96	51704	76.1667	39.7167	1297.9
			97	51705	75.25	39.7167	2175.7
			98	51709	75.9833	39.4667	1289.4
			99	51711	78.45	40.9333	1984.9
			100	51716	78.5667	39.8	1116.5
			101	51720	79.05	40.5	1161.8
			102	51730	81.05	40.5	1012.2
			103	51747	83.6667	39	1099.3
			104	51765	87.7	40.6333	846
			105	51777	88.1667	39.0333	887.7
			106	51804	75.2333	37.7667	3090.1
			107	51810	77.6333	38.9167	1177.6
			108	51811	77.2667	38.4333	1231.2
			109	51818	78.2833	37.6167	1375.4
			110	51828	79.9333	37.1333	1375
			111	51839	82.7167	37.0667	1409.5
			112	51855	85.55	38.15	1247.2
			113	51886	90.85	38.25	2944.8
			114	51931	81.65	36.85	1422
			115	52101	93.05	43.6	1677.2
			116	52112	95.1333	43.7667	479
			117	52118	94.7	43.2667	1728.6
			118	52203	93.5167	42.8167	737.2
			119	52267	101.067	41.95	940.5
			120	52313	94.6667	41.5333	1573.8
			121	52323	97.0333	41.8	1770.4
			122	52418	94.6833	40.15	1139
			123	52424	95.7667	40.5333	1170.9
			124	52436	97.0333	40.2667	1526
			125	52446	99.5167	40.3	1177.4
			126	52447	98.9	40	1270.5
			127	52495	104.8	40.1667	1323.9
			128	52533	98.4833	39.7667	1477.2
			129	52546	99.8333	39.3667	1332.2
			130	52576	101.683	39.2167	1510.1
			131	52602	93.3333	38.75	2770
			132	52633	98.4167	38.8	3367
			133	52645	99.5833	38.4167	13320
			134	52652	100.433	38.9333	1482.7
			135	52657	100.25	38.1833	2787.4
			136	52661	101.083	38.8	1764.6
			137	52674	101.967	38.2333	1976.9
			138	52679	102.667	37.9167	1531.5
			139	52681	103.083	38.6333	1367.5
			140	52707	93.6833	36.8	2767
			141	52713	95.3667	37.85	3173.2
			142	52737	97.3667	37.3667	2981.5
			143	52754	100.133	37.3333	13301.5
			144	52765	101.617	37.3833	12850
			145	52787	102.867	37.2	3045.1
			146	52797	104.05	37.1833	1630.9
			147	52818	94.9	36.4167	2807.6
			148	52825	96.4167	36.4333	2790.4
			149	52833	98.4833	36.9167	12950
			150	52836	98.1	36.3	3191.1
			151	52842	99.0833	36.7833	3087.6
			152	52856	100.617	36.2667	2835
			153	52866	101.75	36.7167	2295.2
			154	52868	101.433	36.0333	2237.1
			155	52876	102.85	36.3167	1813.9
			156	52884	103.933	36.35	1668.5
			157	52895	104.683	36.5667	1398.2
			158	52908	93.0833	35.2167	4612.2
			159	52943	99.9833	35.5833	3323.2
			160	52955	100.75	35.5833	13120
			161	52974	102.017	35.5167	2491.4
			162	52983	104.15	35.8667	1874.4
			163	52984	103.183	35.5833	1917.2
			164	52986	103.85	35.35	1893.8
			165	52996	105	35.3833	2450.6
			166	53068	111.967	43.65	964.7
			167	53083	114.15	44.6167	1181.6
			168	53149	110.133	42.5333	1225.2
			169	53192	114.95	44.0167	1126.1
			170	53195	113.633	43.8667	1036.7
			171	53276	112.9	42.4	1150.8
			172	53336	108.517	41.5667	1288
			173	53352	110.433	41.7	1376.6
			174	53362	111.683	41.5333	1490.1
			175	53367	111.233	41.3167	1602.3
			176	53391	114	41.9	1482.7
			177	53399	114.7	41.15	1393.3
			178	53446	109.85	40.6667	1067.2
			179	53463	111.683	40.8167	1063
			180	53478	112.45	40	1345.8
			181	53480	113.067	41.0333	1419.3
			182	53487	113.333	40.1	1067.2
			183	53490	114.05	40.4333	1014.7
			184	53502	105.75	39.7833	1031.8
			185	53513	107.417	40.75	1039.3
			186	53519	106.767	39.2167	1092.5
			187	53529	107.983	39.1	1380.3
			188	53543	109.983	39.8333	1461.9
			189	53547	109.033	39.1	1312.2
			190	53564	111.15	39.3833	861.5
			191	53578	112.433	39.3667	1114.8
			192	53579	112.9	39.0167	859.7
			193	53588	113.517	38.95	2208.3
			194	53593	114.567	39.8333	909.5
			195	53594	114.183	39.45	938.7
			196	53602	105.667	38.8333	1561.4
			197	53612	106.183	37.9833	1128.8
			198	53614	106.217	38.4833	1111.4
			199	53615	106.7	38.8	1101.6
			200	53646	109.783	38.2667	1157
			201	53651	110.433	38.8167	940.3
			202	53663	111.817	38.9167	1401
			203	53664	111.133	38.4667	1012.6
			204	53673	112.717	38.7333	828.2
			205	53687	113.633	37.7833	753
			206	53698	114.417	38.0333	81
			207	53704	105.183	37.5333	1225.7
			208	53705	105.683	37.4833	1183.4
			209	53723	107.383	37.8	1349.3
			210	53725	107.583	37.5833	1360.3
			211	53735	108.8	37.6167	1335.8
			212	53738	108.167	36.9167	1331.4
			213	53740	109.233	37.9333	1111
			214	53754	110.217	37.5	929.7
			215	53764	111.1	37.5	950.8
			216	53772	112.55	37.7833	778.3
			217	53775	112.533	37.4333	781.9
			218	53787	112.983	37.0667	1041.4
			219	53798	114.5	37.0667	77.3
			220	53806	105.65	36.5667	1854.2
			221	53810	105.9	36.9667	1339.3
			222	53817	106.267	36	1753
			223	53821	107.3	36.5833	1255.6
			224	53845	109.5	36.6	958.5
			225	53853	110.95	36.7	1052.7
			226	53854	110.067	36.5833	804.8
			227	53859	110.667	36.1	851.3
			228	53863	111.917	37.0333	743.9
			229	53868	111.5	36.0667	449.5
			230	53877	112.25	36.1667	860.1
			231	53882	113.067	36.05	991.8
			232	53884	113.033	36.5167	877.9
			233	53898	114.4	36.05	62.9
			234	53903	105.717	35.9667	1916.5
			235	53910	106.2	35.6667	2841.2
			236	53915	106.667	35.55	1346.6
			237	53923	107.633	35.7333	1421
			238	53929	107.8	35.2	1206.5
			239	53942	109.5	35.8167	1159.8
			240	53948	109.583	34.95	499.2
			241	53955	110.45	35.4667	458.1
			242	53959	111.05	35.05	365
			243	53963	111.367	35.65	433.8
			244	53968	111.667	35.2833	505
			245	53975	112.4	35.4833	659.5
			246	53986	113.883	35.3167	73.2
			247	54012	117.6	44.5833	995.9
			248	54026	120.9	44.5667	265
			249	54027	119.4	43.9833	486.2
			250	54041	123.067	44.7833	149.5
			251	54049	123.967	44.25	188.9
			252	54063	126	44.9667	196.8
			253	54064	125.15	44.3833	170.2
			254	54094	129.6	44.5667	241.4
			255	54096	131.167	44.3833	567.8
			256	54102	116.117	43.95	1003
			257	54115	118.067	43.6	799.5
			258	54134	121.283	43.6	241
			259	54135	122.267	43.6	178.7
			260	54142	123.533	43.5	114.9
			261	54157	124.333	43.1667	165.7
			262	54161	125.217	43.9	236.8
			263	54165	125.633	43.55	219.5
			264	54171	126.517	43.7	229.5
			265	54181	127.333	43.7	295
			266	54186	128.2	43.3667	524.9
			267	54195	129.783	43.3	244.8
			268	54208	116.467	42.1833	1245.4
			269	54213	119.017	42.9333	634.3
			270	54218	118.933	42.2667	568
			271	54226	120.7	42.3333	400.5
			272	54236	122.533	42.4167	79.4
			273	54237	121.717	42.0833	166.8
			274	54243	124.117	42.7833	165.1
			275	54254	124.05	42.5333	98.2
			276	54259	124.917	42.1	237.2
			277	54260	125.083	42.9167	252.9
			278	54263	126.05	42.9667	336.7
			279	54266	125.633	42.5333	339.9
			280	54273	126.75	42.9833	263.3
			281	54276	126.817	42.35	549.2
			282	54284	127.567	42.1	774.2
			283	54285	128.25	42.5333	591.4
			284	54286	129	42.5333	475.6
			285	54292	129.467	42.8833	176.8
			286	54308	116.633	41.2167	661.2
			287	54311	117.75	41.9333	842.8
			288	54324	120.45	41.55	169.9
			289	54326	119.7	41.3833	422
			290	54333	122.833	41.9833	30.7
			291	54334	121.233	41.5167	68.5
			292	54335	122.083	41.6833	37.5
			293	54337	121.117	41.1333	65.9
			294	54339	123	41.0833	77.3
			295	54342	123.45	41.7333	44.7
			296	54346	123.783	41.3167	185.4
			297	54349	124.117	41.3	211.9
			298	54351	124.083	41.9167	118.5
			299	54353	125.05	41.7333	328.4
			300	54363	125.9	41.6833	402.9
			301	54365	125.35	41.2833	245.5
			302	54374	126.917	41.8	332.7
			303	54377	126.15	41.1	177.7
			304	54386	128.183	41.4167	775
			305	54401	114.883	40.7833	724.2
			306	54405	115.5	40.4	536.8
			307	54406	115.967	40.45	487.9
			308	54416	116.867	40.3833	71.8
			309	54423	117.95	40.9833	385.9
			310	54429	117.95	40.2	54.9
			311	54436	118.95	40.4	227.5
			312	54449	119.517	39.85	2.4
			313	54452	119.817	40.8	365.5
			314	54454	120.35	40.35	15.3
			315	54455	120.7	40.5833	10.5
			316	54470	122.067	40.9833	5.6
			317	54471	122.267	40.6667	3.3
			318	54472	122.717	40.8833	25.3
			319	54476	122.15	40.1667	20.4
			320	54486	123.283	40.2833	79.8
			321	54493	124.783	40.7167	260.1
			322	54497	124.333	40.05	13.8
			323	54511	116.467	39.8	31.3
			324	54518	116.383	39.1167	9
			325	54525	117.283	39.7333	5.1
			326	54527	117.067	39.0833	10002.5
			327	54534	118.15	39.6667	27.8
			328	54535	118.45	39.2833	4.7
			329	54539	118.883	39.4333	10.5
			330	54563	122.017	39.6333	118.7
			331	54579	122.583	39.2667	35.5
			332	54584	122.95	39.7167	34.8
			333	54602	115.517	38.85	17.2
			334	54606	115.733	38.2333	19
			335	54618	116.55	38.0833	13.2
			336	54623	117.717	39.05	4.8
			337	54624	117.35	38.3667	6.6
			338	54660	121.233	38.8167	66.7
			339	54662	121.633	38.9	91.5
			340	54705	115.383	37.3667	27.4
			341	54715	116.567	37.3333	18.6
			342	54725	117.533	37.4833	11.7
			343	54727	117.55	36.7	122.3
			344	54744	118.533	37.6	8.5
			345	54751	120.717	37.9333	39.7
			346	54753	120.317	37.6167	4.8
			347	54764	121.25	37.5	32.6
			348	54774	122.133	37.4667	65.4
			349	54776	122.683	37.4	47.7
			350	54808	115.667	36.2333	37.8
			351	54823	117.05	36.6	170.3
			352	54826	117.1	36.25	1533.7
			353	54836	118.15	36.1833	305.1
			354	54842	119.933	36.7667	48.6
			355	54843	119.183	36.75	22.2
			356	54857	120.333	36.0667	76
			357	54863	121.183	36.7667	40.9
			358	54909	115.55	35.1	50.5
			359	54916	116.85	35.5667	51.7
			360	54929	117.95	35.25	121.2
			361	54936	118.833	35.5833	107.4
			362	54945	119.533	35.4333	36.9
			363	55228	80.0833	32.5	4278.6
			364	55248	84.4167	32.15	4414.9
			365	55279	90.0167	31.3833	4700
			366	55294	91.1	32.35	14800
			367	55299	92.0667	31.4833	14507
			368	55437	81.25	30.2833	13900
			369	55472	88.6333	30.95	4672
			370	55493	91.1	30.4833	14200
			371	55569	87.6	29.0833	14000
			372	55578	88.8833	29.25	3836
			373	55585	90.1667	29.4333	13809.4
			374	55591	91.1333	29.6667	3648.9
			375	55598	91.7667	29.25	3551.7
			376	55655	85.9667	28.1833	13810
			377	55664	87.0833	28.6333	4300
			378	55680	89.6	28.9167	14040
			379	55681	90.4	28.9667	14432.4
			380	55690	91.95	27.9833	14280.3
			381	55696	92.4667	28.4167	13860
			382	55773	89.0833	27.7333	14300
			383	56004	92.4333	34.2167	4533.1
			384	56018	95.3	32.9	4066.4
			385	56021	95.7833	34.1333	4175
			386	56029	97.0167	33.0167	3681.2
			387	56033	98.2167	34.9167	4272.3
			388	56034	97.1333	33.8	4415.4
			389	56038	98.1	32.9833	14200
			390	56043	100.25	34.4667	3719
			391	56046	99.65	33.75	3967.5
			392	56065	101.6	34.7333	13500
			393	56067	101.483	33.4333	3628.5
			394	56074	102.083	34	3471.4
			395	56079	102.967	33.5833	3439.6
			396	56080	102.9	35	2910
			397	56093	104.017	34.4333	2315
			398	56096	104.917	33.4	1079.1
			399	56106	93.7833	31.8833	4022.8
			400	56116	95.6	31.4167	3873.1
			401	56125	96.4833	32.2	3643.7
			402	56137	97.1667	31.15	3306
			403	56144	98.5833	31.8	13184
			404	56146	100	31.6167	13393.5
			405	56151	100.75	32.9333	13530
			406	56152	100.333	32.2833	13893.9
			407	56167	101.117	30.9833	2957.2
			408	56172	102.233	31.9	2664.4
			409	56173	102.55	32.8	3491.6
			410	56178	102.35	31	2369.2
			411	56182	103.567	32.65	2850.7
			412	56187	103.833	30.7	539.3
			413	56188	103.667	30.9833	706.7
			414	56196	104.733	31.45	522.7
			415	56202	93.2833	30.6667	14488.8
			416	56223	95.8333	30.75	3640
			417	56227	95.7667	29.8667	12736
			418	56247	99.1	30	2589.2
			419	56251	100.317	30.9333	13000
			420	56257	100.267	30	3948.9
			421	56287	103	29.9833	627.6
			422	56312	94.3333	29.6667	2991.8
			423	56331	97.8333	29.6667	13780
			424	56357	100.3	29.05	13727.7
			425	56374	101.967	30.05	2615.7
			426	56385	103.333	29.5167	13047.4
			427	56386	103.75	29.5667	424.2
			428	56434	97.4667	28.65	2327.6
			429	56444	98.9167	28.4833	3319
			430	56459	101.267	27.9333	2426.5
			431	56462	101.5	29	12987.3
			432	56475	102.517	28.65	1659.5
			433	56479	102.85	28	2132.4
			434	56485	103.583	28.2667	1255.8
			435	56492	104.6	28.8	340.8
			436	56533	98.6667	27.75	1583.3
			437	56543	99.7	27.8333	3276.7
			438	56548	99.2833	27.1667	2326.1
			439	56565	101.517	27.4333	2545
			440	56571	102.267	27.9	1590.9
			441	56586	103.717	27.35	1949.5
			442	56643	98.85	25.8667	10910
			443	56651	100.217	26.8667	2392.4
			444	56664	101.267	26.6333	11244.8
			445	56666	101.717	26.5833	1190.1
			446	56671	102.25	26.65	1787.3
			447	56684	103.283	26.4167	2110.5
			448	56691	104.283	26.8667	2237.5
			449	56693	104.867	26.5833	1814.8
			450	56739	98.5	25.0167	1654.6
			451	56748	99.1833	25.1167	1652.2
			452	56751	100.183	25.7	1990.5
			453	56763	101.867	25.7333	1120.6
			454	56768	101.55	25.0333	1824.1
			455	56778	102.683	25.0167	1892.4
			456	56786	103.833	25.5833	1898.7
			457	56792	104.967	25.7833	1649.4
			458	56793	104.467	25.7167	1800
			459	56838	97.85	24.0167	776.6
			460	56856	100.867	24.4667	1162.3
			461	56872	102.617	24.95	2358.3
			462	56875	102.55	24.3333	1716.9
			463	56886	103.767	24.5333	1704.3
			464	56946	99.4	23.55	1104.9
			465	56950	99.8	23.4667	1044.1
			466	56951	100.083	23.8833	1502.4
			467	56954	99.9333	22.5667	1054.8
			468	56959	100.783	22	582
			469	56964	100.967	22.7833	1302.1
			470	56966	101.983	23.6	400.9
			471	56969	101.567	21.4833	631.9
			472	56977	101.85	22.5833	1120.5
			473	56985	103.383	23.3833	1300.7
			474	56986	103.683	22.9833	1414.1
			475	56991	104.333	23.6167	1561.1
			476	57003	106.833	34.9	924.2
			477	57014	105.867	34.5667	1085.2
			478	57025	107.383	34.5167	781.1
			479	57028	107.317	34.0333	1543.6
			480	57030	108.15	34.7	994.6
			481	57034	108.217	34.25	447.8
			482	57037	108.983	34.9333	710
			483	57046	110.083	34.4833	2064.9
			484	57048	108.717	34.4	472.8
			485	57049	109.733	34.5167	341.5
			486	57051	111.2	34.8	409.9
			487	57052	110.45	34.8833	354.1
			488	57067	111.033	34.05	568.8
			489	57071	112.433	34.8167	333.3
			490	57077	111.6	33.7833	750.3
			491	57083	113.65	34.7167	110.4
			492	57084	113.05	34.5	1178.4
			493	57089	113.867	34.0333	66.8
			494	57091	114.3	34.7833	73.7
			495	57106	106.15	33.3167	794.2
			496	57124	106.933	33.6333	1032.1
			497	57127	107.033	33.0667	509.5
			498	57134	107.983	33.5167	827.2
			499	57140	109.117	33.6667	818.2
			500	57143	109.967	33.8667	742.2
			501	57144	109.15	33.4333	693.7
			502	57154	110.9	33.5333	10523
			503	57156	111.5	33.3	250.3
			504	57178	112.583	33.0333	129.2
			505	57181	113.05	33.8833	136.4
			506	57193	114.517	33.7833	52.6
			507	57206	105.85	32.4333	513.8
			508	57211	106.25	32.8333	10858.4
			509	57232	108.267	33.05	484.9
			510	57237	108.033	32.0667	674
			511	57238	107.9	32.5333	693.9
			512	57245	109.033	32.7167	290.8
			513	57251	110.417	33	249.1
			514	57256	110.783	32.65	286.5
			515	57259	110.767	32.0333	426.9
			516	57265	111.667	32.3833	90
			517	57278	112.167	32.0333	68.6
			518	57279	112.75	32.15	125.5
			519	57285	113.417	32.3833	151.6
			520	57290	114.017	33	82.7
			521	57297	114.05	32.1333	114.5
			522	57306	105.967	31.5833	382.6
			523	57313	106.767	31.8667	417.7
			524	57314	106.067	31.35	405.7
			525	57328	107.5	31.2	344.9
			526	57343	109.533	31.9	995.8
			527	57348	109.533	31.0167	299.8
			528	57355	110.367	31.0333	334
			529	57358	110.967	30.8333	295.5
			530	57359	110.733	31.35	263.1
			531	57363	111.833	31.7833	106.8
			532	57378	112.567	31.1667	65.8
			533	57381	113.383	31.7167	96.2
			534	57395	114.117	31.5667	74.9
			535	57399	115.017	31.1833	59.3
			536	57405	105.55	30.5	355
			537	57411	106.1	30.7833	309.7
			538	57426	107.8	30.6833	454.5
			539	57432	108.4	30.7667	186.7
			540	57439	108.933	30.2833	1074.1
			541	57445	109.717	30.6	609.2
			542	57447	109.467	30.2833	457.1
			543	57458	110.667	30.2	619.9
			544	57461	111.3	30.7	133.1
			545	57476	112.15	30.35	32.2
			546	57482	113.95	30.9	25.3
			547	57483	113.167	30.6667	34.1
			548	57493	114.317	30.35	41.3
			549	57494	114.133	30.6167	23.1
			550	57502	105.7	29.7	394.7
			551	57503	105.117	29.6167	349.7
			552	57512	106.283	29.9667	230.6
			553	57516	106.467	29.5833	259.1
			554	57517	106.25	29.2833	261.4
			555	57520	107.067	29.8333	377.6
			556	57523	107.733	29.85	290.5
			557	57536	108.783	29.5333	607.3
			558	57545	109.417	29.5167	459.5
			559	57554	110.167	29.4	322.2
			560	57562	111.367	29.5833	116.9
			561	57573	112.9	29.8333	30
			562	57574	112.4	29.3667	36
			563	57581	113.45	29.8167	26.3
			564	57583	113.917	29.9833	36
			565	57584	113.083	29.3833	53
			566	57595	114.5	29.6	76.1
			567	57598	114.583	29.0333	146.8
			568	57604	105.383	28.7833	368.8
			569	57606	106.833	28.1333	972
			570	57608	105.433	28.1667	377.5
			571	57612	106.65	29.0167	254.8
			572	57614	106.217	28.3333	1180.2
			573	57625	107.45	28.55	679.7
			574	57633	108.767	28.8333	664.1
			575	57642	109.633	28.7	325.3
			576	57647	109.183	28.15	406.1
			577	57649	109.733	28.3167	208.4
			578	57655	110.4	28.4667	151.6
			579	57662	111.683	29.05	35
			580	57669	111.217	28.3833	128.3
			581	57671	112.367	28.85	37
			582	57673	112.883	28.6833	53.2
			583	57679	113.083	28.2	44.9
			584	57682	113.567	28.7167	106.3
			585	57687	112.917	28.2167	68
			586	57696	114.783	28.4	91.7
			587	57707	105.283	27.3	1510.6
			588	57710	106.4	27.8	890.3
			589	57718	106.733	27.1	1038.1
			590	57722	107.467	27.7667	792.2
			591	57729	107.883	27.2333	622.1
			592	57731	108.25	27.95	416.3
			593	57741	109.183	27.7167	279.7
			594	57745	109.683	27.45	272.2
			595	57749	110	27.5667	259.5
			596	57752	110.6	27.9167	204
			597	57758	110.583	27.0667	323.5
			598	57761	111.3	27.75	211.9
			599	57766	111.467	27.2333	248.6
			600	57774	112.167	27.45	100
			601	57776	112.7	27.3	1265.9
			602	57779	113.35	27	102.5
			603	57780	113.167	27.8667	74.6
			604	57789	113.95	27.1333	189
			605	57793	114.383	27.8	131.3
			606	57799	114.917	27.05	71.2
			607	57803	106.017	27.0333	1231.4
			608	57805	105.767	26.6833	1319.3
			609	57806	105.9	26.25	1431.1
			610	57816	106.733	26.5833	1223.8
			611	57825	107.983	26.6	720.3
			612	57827	107.517	26.2667	786
			613	57832	108.667	26.9667	626.9
			614	57839	109.15	26.2333	568.8
			615	57840	109.2	26.9	400.5
			616	57841	109.667	26.5667	322.5
			617	57845	109.783	26.1667	397.5
			618	57853	110.633	26.7333	341
			619	57857	110.317	26.3667	477.7
			620	57860	111.283	27	283.3
			621	57866	111.617	26.2333	172.6
			622	57872	112.6	26.9	104.9
			623	57874	112.4	26.4167	116.6
			624	57889	113.95	26.0833	835.9
			625	57894	114.167	26.5833	843
			626	57896	114.5	26.3333	126.1
			627	57902	105.183	25.4333	1378.5
			628	57906	106.083	25.1833	566.8
			629	57907	104.9	25.0833	1299.6
			630	57910	106.083	25.7667	1197.6
			631	57912	106.633	26.1333	990.9
			632	57916	106.767	25.4333	440.3
			633	57922	107.55	25.8333	1013.3
			634	57926	107.883	25.4167	428.7
			635	57932	108.533	25.9667	285.7
			636	57947	109.4	25.2167	121.3
			637	57957	110.3	25.3167	164.4
			638	57958	110.317	25.0833	10170.2
			639	57965	111.6	25.5333	192.2
			640	57972	113.033	25.8	184.9
			641	57974	112.367	25.5833	214.5
			642	57993	115	25.8667	137.5
			643	57996	114.317	25.1333	133.8
			644	58005	115.667	34.45	50.1
			645	58015	116.333	34.4333	44.2
			646	58026	117.95	34.3	23.5
			647	58027	117.15	34.2833	41.2
			648	58034	118.317	34.6	36.2
			649	58038	118.75	34.1	9
			650	58040	119.117	34.8333	3.3
			651	58047	119.233	34.3	4.6
			652	58102	115.767	33.8667	37.7
			653	58111	116.45	33.9667	32.5
			654	58118	116.55	33.2833	27.1
			655	58122	116.983	33.6333	25.9
			656	58130	117.917	33.8833	22.2
			657	58135	118.217	33.45	16.8
			658	58138	118.517	32.9833	40.8
			659	58141	119.017	33.6333	14.4
			660	58143	119.85	33.8	4.8
			661	58150	120.25	33.7667	2
			662	58158	120.483	33.2	3.1
			663	58203	115.733	32.8667	32.7
			664	58208	115.617	32.1667	42.9
			665	58215	116.783	32.55	22.7
			666	58221	117.383	32.95	18.7
			667	58225	117.667	32.5333	72.3
			668	58236	118.3	32.3	27.5
			669	58238	118.8	32	7.1
			670	58241	119.45	32.8	5.4
			671	58251	120.317	32.8667	4.3
			672	58252	119.467	32.1833	27.3
			673	58255	120.567	32.3667	6.4
			674	58259	120.883	31.9833	6.1
			675	58265	121.6	32.0667	5.5
			676	58311	116.5	31.75	60.5
			677	58314	116.317	31.4	68.1
			678	58319	116.95	31.0667	85.4
			679	58321	117.3	31.7833	27
			680	58326	117.867	31.6167	22.4
			681	58336	118.517	31.7	23.4
			682	58338	118.583	31.15	21.1
			683	58343	119.983	31.8833	4.4
			684	58345	119.483	31.4333	7.7
			685	58354	120.35	31.5833	4
			686	58356	120.95	31.4167	4.2
			687	58358	120.433	31.0667	17.5
			688	58362	121.45	31.4	5.5
			689	58402	115.667	30.7333	123.8
			690	58407	115.05	30.25	19.8
			691	58414	116.3	30.45	71
			692	58419	117.017	30.1	17.6
			693	58424	117.05	30.5333	19.8
			694	58429	117.783	30.9667	37.5
			695	58436	118.983	30.6167	89.4
			696	58437	118.15	30.1333	1840.4
			697	58448	119.733	30.3	138.6
			698	58450	120.083	30.85	3
			699	58457	120.167	30.2333	41.7
			700	58464	121.083	30.6167	5.4
			701	58467	121.267	30.2	3.5
			702	58472	122.45	30.7333	79.6
			703	58477	122.1	30.0333	35.7
			704	58500	115.2	29.85	45.8
			705	58506	115.983	29.5833	1164.5
			706	58507	115.117	29.25	116
			707	58519	116.683	29	40.1
			708	58520	117.717	29.85	140.4
			709	58527	117.2	29.3	61.5
			710	58531	118.283	29.7167	142.7
			711	58543	119.017	29.6167	171.4
			712	58549	119.65	29.1167	62.6
			713	58553	120.817	30.05	6.4
			714	58556	120.817	29.6	104.3
			715	58557	120.067	29.3167	87.6
			716	58562	121.567	29.8667	4.8
			717	58569	121.95	29.2	128.4
			718	58600	115.367	28.8667	78.9
			719	58606	115.917	28.6	46.9
			720	58608	115.55	28.0667	30.4
			721	58622	117.583	28.95	88.5
			722	58626	117.217	28.3	51.2
			723	58633	118.9	29	82.4
			724	58634	118.25	28.6833	116.3
			725	58637	117.983	28.45	118.2
			726	58646	119.917	28.45	59.7
			727	58652	120.717	28.85	50.9
			728	58665	121.417	28.6167	4.6
			729	58666	121.9	28.45	86.2
			730	58667	121.267	28.0833	95.9
			731	58705	115.417	27.3333	85.7
			732	58715	116.65	27.5833	80.8
			733	58718	116.533	27.2167	111.5
			734	58725	117.467	27.3333	218
			735	58730	118.033	27.7667	222.1
			736	58731	118.533	27.9167	276.9
			737	58734	118.117	27.3333	196.9
			738	58737	118.317	27.05	154.9
			739	58742	119.55	28.1167	163
			740	58744	119.417	27.45	815.9
			741	58752	120.65	27.7833	39.7
			742	58754	120.2	27.3333	36.2
			743	58760	121.15	27.8333	68.6
			744	58806	116.017	26.4833	209.1
			745	58813	116.333	26.85	143.8
			746	58818	116.633	26.2333	358.9
			747	58820	117.167	26.9	342.9
			748	58834	118.167	26.65	125.6
			749	58837	118.15	26.1667	137.2
			750	58843	120	26.8833	12.2
			751	58846	119.517	26.6667	32.4
			752	58847	119.283	26.0833	84
			753	58911	116.367	25.85	310
			754	58918	116.417	25.05	198
			755	58921	117.35	25.9667	206
			756	58926	117.417	25.3	205.3
			757	58927	117.033	25.0833	360.5
			758	58931	118.1	25.7167	1653.5
			759	58933	118.983	26.9167	869.5
			760	58936	118.7	25.3667	77.7
			761	58944	119.783	25.5167	32.4
			762	59007	105.067	24.0667	1249.6
			763	59021	107.033	24.55	484.6
			764	59023	108.05	24.7	211
			765	59027	107.25	24.1333	254.9
			766	59037	108.1	23.9333	170.8
			767	59046	109.4	24.35	96.8
			768	59058	110.517	24.2	145.7
			769	59065	111.533	24.4167	108.8
			770	59072	112.383	24.7833	98.3
			771	59082	113.6	24.6833	61
			772	59087	113.533	23.8667	68.6
			773	59088	113.417	24.1833	46.2
			774	59092	114.817	24.9167	206.3
			775	59096	114.483	24.3667	214.8
			776	59097	114.2	24.05	160.5
			777	59102	115.65	24.95	303.9
			778	59107	115.25	24.1	99.1
			779	59113	116.717	24.7333	226.9
			780	59116	116.7	24.3333	79.8
			781	59117	116.1	24.2667	87.8
			782	59126	117.65	24.5	28.9
			783	59133	118.917	24.9	21.8
			784	59134	118.067	24.4833	139.4
			785	59209	105.833	23.4167	794.1
			786	59211	106.6	23.9	173.5
			787	59218	106.417	23.1333	739.9
			788	59228	107.583	23.3167	108.8
			789	59242	109.233	23.75	84.9
			790	59254	110.083	23.4	42.5
			791	59265	111.3	23.4833	114.8
			792	59271	112.433	23.6333	57.3
			793	59278	112.45	23.0333	41
			794	59280	113.05	23.6667	19.4
			795	59287	113.333	23.1667	41
			796	59289	113.733	22.9667	50.1
			797	59293	114.683	23.7333	40.6
			798	59294	113.833	23.3333	38.9
			799	59298	114.417	23.0833	22.4
			800	59303	115.767	23.9333	120.9
			801	59304	115.183	23.6333	176.8
			802	59306	115.833	23.4333	42.9
			803	59310	116.183	23.7667	45.3
			804	59316	116.683	23.4	2.9
			805	59317	116.3	23.0333	14.4
			806	59321	117.5	23.7833	53.3
			807	59324	117.033	23.4333	7.2
			808	59417	106.85	22.3333	128.8
			809	59431	108.217	22.6333	121.6
			810	59446	109.3	22.4167	66.6
			811	59453	110.167	22.65	81.8
			812	59456	110.933	22.35	84.6
			813	59462	111.567	22.7667	53.3
			814	59478	112.783	22.25	32.7
			815	59485	113.35	22.5333	2.9
			816	59488	113.583	22.2833	54
			817	59493	114.1	22.55	18.2
			818	59501	115.367	22.8	17.3
			819	59626	107.967	21.5333	22.1
			820	59631	108.35	21.7833	32.4
			821	59632	108.617	21.95	4.5
			822	59644	109.133	21.45	12.8
			823	59647	109.1	21.0333	55.2
			824	59658	110.3	21.15	53.3
			825	59663	111.967	21.8333	89.9
			826	59664	111	21.5	11.8
			827	59673	112.767	21.7333	21.5
			828	59754	110.183	20.3333	55.9
			829	59758	110.35	20.0333	13.9
			830	59838	108.617	19.1	7.6
			831	59845	109.583	19.5167	169
			832	59849	109.833	19.0333	250.9
			833	59855	110.467	19.2333	24
			834	59948	109.517	18.2333	6
			835	59954	110.033	18.5	13.9
			836	59981	112.333	16.8333	4.7

## Sheet: Supplementary Figure 2
Supplementary Figure 2	Support data	Total CZ in China	OBJECTID	GRIDCODE	Shape_Leng	Shape_Area	Selected CZ in China	Climate zone	Class	Cropsystem	Position	CZ	CZ harvested area (ha)	CZ harvested area (%)	Total irrigated rice area (ha) (Data source: SPAM map)	28866510
		*In Arcgis format	1	1002	147.991	15.1579		2503	1	single	northeast	2503	889370	3.08098
			2	1003	608.13	144.857		4503	2	single	north	4503	335907	1.16366
			3	1102	416.975	44.0641		5503	3	single	central	5503	567914	1.96738
			4	1103	1126.1	105.445		5603	3	single	central	5603	779789	2.70136
			5	1202	566.632	32.3224		5703	3	single	central	5703	1.82944e+06	6.3376
			6	1203	1791.89	207.037		5802	5	single	southwest	5802	960070	3.32589
			7	1302	672.626	29.5728		5803	3	single	central	5803	1.45607e+06	5.04415
			8	1303	3140.14	374.482		5902	3	single	central	5902	512965	1.77702
			9	1402	761.787	30.1213		6702	5	single	southwest	6702	1.58153e+06	5.47877
			10	1403	4792.54	534.178		6703	3	Double	central	6703	515617	1.78621
			11	1502	947.942	45.0501		6802	4	Double	central	6802	4.0607e+06	14.0672
			12	1503	6310.45	814.47		6803	4	Double	central	6803	3.43697e+06	11.9064
			13	1602	799.118	28.9617		6902	4	Double	central	6902	3.00389e+06	10.4061
			14	1603	5860.98	467.762		6903	4	Double	central	6903	914180	3.16692
			15	1702	922.277	47.9178		7802	6	Double	south	7802	2.26075e+06	7.83175
			16	1703	6128.96	686.444		7902	6	Double	south	7902	1.56712e+06	5.42887
			17	1802	1102.43	89.9543							total harvested area	85.4703
			18	1803	6358.28	1157.31
			19	1902	1508.57	415.213
			20	1903	3664.61	1259.15
			21	2003	598.297	72.5189
			22	2103	548.966	94.8009
			23	2202	183.989	7.55463
			24	2203	482.971	52.7227
			25	2302	143.658	4.89524
			26	2303	321.814	31.2531
			27	2402	149.158	4.86052
			28	2403	218.653	25.0733
			29	2502	292.982	17.9492
			30	2503	289.149	55.3474
			31	2602	375.644	23.1013
			32	2603	336.479	68.7624
			33	2702	499.303	32.5516
			34	2703	283.816	44.8973
			35	2802	512.635	30.531
			36	2803	205.321	28.0799
			37	2902	499.136	36.0512
			38	2903	171.656	13.1373
			39	3003	691.791	144.989
			40	3103	452.472	69.3249
			41	3203	339.146	51.7715
			42	3302	174.823	6.34645
			43	3303	267.15	38.8216
			44	3402	270.483	10.957
			45	3403	265.984	37.7523
			46	3502	419.808	33.7459
			47	3503	201.321	31.0726
			48	3602	371.811	20.678
			49	3603	165.157	22.4973
			50	3702	486.97	30.2185
			51	3703	181.822	31.2045
			52	3802	483.47	37.6135
			53	3803	127.826	19.8379
			54	3902	354.478	22.5597
			55	4003	578.131	234.083
			56	4103	240.152	38.1481
			57	4203	188.488	19.456
			58	4302	361.145	19.9767
			59	4303	239.152	23.4832
			60	4402	380.643	26.8231
			61	4403	219.82	20.9627
			62	4502	426.974	23.9485
			63	4503	151.491	17.0882
			64	4602	453.306	25.24
			65	4603	167.656	21.4071
			66	4702	579.631	37.7176
			67	4703	192.988	44.0641
			68	4802	491.97	29.6353
			69	4803	106.993	11.9499
			70	4901	197.155	16.1091
			71	4902	337.479	21.5251
			72	4903	88.4946	6.71446
			73	5003	381.31	97.6478
			74	5103	116.493	12.4221
			75	5203	103.494	14.9773
			76	5302	449.973	27.2397
			77	5303	103.494	12.8457
			78	5402	406.142	23.2888
			79	5403	95.1609	12.8457
			80	5502	445.639	30.9476
			81	5503	83.8282	15.4148
			82	5602	375.31	16.7896
			83	5603	73.9955	9.02668
			84	5701	166.99	6.51309
			85	5702	425.307	36.6622
			86	5703	96.9941	17.8867
			87	5801	170.323	7.03386
			88	5802	404.475	44.3696
			89	5803	66.6626	9.50578
			90	5901	190.655	11.9013
			91	5902	430.64	33.8848
			92	5903	56.9965	3.43014
			93	6003	275.15	62.1591
			94	6202	321.147	36.0998
			95	6302	232.819	23.261
			96	6402	211.987	20.2336
			97	6403	14.6658	0.861006
			98	6502	223.653	24.372
			99	6503	8.83279	0.402729
			100	6601	248.985	11.5819
			101	6602	203.821	23.2402
			102	6603	6.99957	0.430503
			103	6701	347.479	19.206
			104	6702	324.647	54.5072
			105	6703	16.6656	1.70118
			106	6801	409.808	35.9609
			107	6802	404.142	45.4736
			108	6803	63.9961	10.2904
			109	6901	393.976	26.9481
			110	6902	340.146	34.4888
			111	6903	47.8304	3.52735
			112	7202	180.322	26.0801
			113	7302	118.493	12.1721
			114	7402	80.9951	9.7002
			115	7501	968.108	106.501
			116	7502	70.9957	11.7347
			117	7601	928.11	67.4362
			118	7602	84.3282	9.72798
			119	7701	1029.1	90.7111
			120	7702	138.825	14.9912
			121	7801	814.95	63.0617
			122	7802	245.485	31.3989
			123	7901	902.112	78.8931
			124	7902	206.654	27.0731
			125	8202	66.3293	4.8744
			126	8302	78.8285	8.86697
			127	8402	98.3273	10.3876
			128	8501	815.617	82.0733
			129	8502	118.993	13.6858
			130	8601	873.28	80.4971
			131	8602	109.493	8.92252
			132	8701	1085.77	155.766
			133	8702	83.1616	5.4785
			134	8801	1038.94	168.299
			135	8802	74.1621	5.96455
			136	8901	1427.41	143.455
			137	8902	69.4958	7.74905
			138	9701	676.625	82.108
			139	9801	1045.1	160.453

## Sheet: Supplementary Figure 3
Supplementary Figure 3	Calibration and validation 1	ID	Cultivar	Calibration site	Longtitude	Latitude	Height (m)	Validation 2	ID	Cultivar	Longtitude	Latitude	Cropping_s	Year	Province	City/County/farm
		1	Liangyou287	Huaqiao,Wuxue, Hubei	115.627	30	41		1	Huanghuazhan	115.627	30	Single	2014	Hubei	Wuxue,Huaqiao
		2	Tianyouhuazhan	Jiangxia, Hubei	115.63	30	41		2	Huanghuazhan	115.627	30	Single	2014	Hubei	Wuxue,Huaqiao
		3	Teyou582	Nanning, Guangxi	108.4	22.8	74		3	Huanghuazhan	115.627	30	Single	2015	Hubei	Wuxue,Huaqiao
		4	Jinyou527	Guiyang, Guizhou	106.7	26.6	1074		4	Huanghuazhan	115.627	30	Single	2015	Hubei	Wuxue,Huaqiao
		5	Liaojing9	Haicheng, Liaoning	122.7	40.9	27		5	Huanghuazhan	113.07	28.2	Single	2012	Hunan	Changsha
		6	Kongyu131	Yilan,Heilongjiang	129.6	46.3	101		6	Huanghuazhan	113.07	28.2	Single	2013	Hunan	Changsha
		7	Huanghuazhan	Wuxue, Huaqiao, Hubei	115.728	30.0174	40		7	Jinyou527	105.955	26.2613	Single	2010	Guizhou	Anshun
									8	Jinyou527	103	30.82	Single	2006	Sichuan	Ya'an
									9	Jinyou527	103	27.9	Single	2006	Sichuan	Xichang
									10	Kongyu131	133.666	47.8965	single	2007	Heilongjiang	Jiansanjiang farm
									11	Kongyu131	132.834	46.9883	single	2010	Heilongjiang	Jiansanjiang farm
									12	Liangyou287	115.627	30	early	2013	Hubei	Wuxue, Dajin
									13	Liangyou287	115.627	30	early	2014	Hubei	Wuxue, Dajin
									14	Liangyou287	115.627	30	early	2015	Hubei	Wuxue, Dajin
									15	Liaojing9	123.332	41.6635	Single	2005	Liaoning	Sujiatun
									16	Liaojing9	123.332	41.6635	Single	2007	Liaoning	Sujiatun
									17	Liaojing9	123.332	41.6635	Single	2008	Liaoning	Sujiatun
									18	Liaojing9	123.332	41.6635	Single	2006	Liaoning	Sujiatun
									19	Liaojing9	123.332	41.6635	Single	2007	Liaoning	Sujiatun
									20	Liaojing9	123.4	41.1	Single	2005	Liaoning	Shenyang
									21	Liaojing9	123.4	41.1	Single	2006	Liaoning	Shenyang
									22	Liaojing9	123.4	41.1	Single	2007	Liaoning	Shenyang
									23	Liaojing9	123.332	41.6635	Single	2006	Liaoning	Sujiatun
									24	Liaojing9	122.076	41.0069	Single	2007	Liaoning	dawa
									25	Liaojing9	123.316	41.6606	Single	2007	Liaoning	sujiatun
									26	Liaojing9	123.271	41.2854	Single	2007	Liaoning	liaoyang
									27	Liaojing9	123.537	41.8191	Single	2007	Liaoning	xinchengzi
									28	Liaojing9	122.334	40.452	Single	2007	Liaoning	gaixian
									29	Teyou582	110.3	25.08	early	2010	Guangxi	Guilin
									30	Teyou582	108.79	24.47	early	2010	Guangxi	Hechi
									31	Teyou582	111.27	23.48	early	2010	Guangxi	Wuzhou
									32	Teyou582	106.99	23.68	late	2010	Guangxi	Baise
									33	Teyou582	111.27	23.48	late	2010	Guangxi	Wuzhou
									34	Teyou582	109.2	21.66	late	2010	Guangxi	Hepu
									35	Teyou582	106.99	23.68	early	2011	Guangxi	Baise
									36	Teyou582	110.18	22.64	early	2011	Guangxi	Yulin
									37	Teyou582	106.99	23.68	late	2011	Guangxi	Baise
									38	Teyou582	109.2	21.66	late	2011	Guangxi	Hepu
									39	Tianyouhuazhan	115.627	30	late	2013	Hubei	Wuxue, Dajin
									40	Tianyouhuazhan	115.627	30	late	2014	Hubei	Wuxue, Dajin
									41	Tianyouhuazhan	115.627	30	late	2015	Hubei	Wuxue, Dajin
									42	Tianyouhuazhan	115.9	28.35	late	2013	Jiangxi	Nanchang
									43	Tianyouhuazhan	116.097	28.3384	late	2008	Jiangxi	Jinxian
									44	Tianyouhuazhan	119.43	32.4	Single	2010	Jiangsu	Yangzhou
									45	Tianyouhuazhan	119.43	32.4	Single	2011	Jiangsu	Yangzhou

## Sheet: Supplementary Figure 4
Supplementary Figure 4	2012	Simulated				Observed (Data from experiment)					2013	Simulated				Observed (Data from experiment)
	Day of year	shoot biomass (t/ha)	stem biomass (t/ha)	leaf biomass (t/ha)	panicle biomass (t/ha)	Day of year	shoot biomass (t/ha)	stem biomass (t/ha)	leaf biomass (t/ha)	panicle biomass (t/ha)	Day of year	shoot biomass (t/ha)	stem biomass (t/ha)	leaf biomass (t/ha)	panicle biomass (t/ha)	Day of year	shoot biomass (t/ha)	stem biomass (t/ha)	leaf biomass (t/ha)	panicle biomass (t/ha)
	130	2e-05	0	0	0	158	0.8	0.6	0.2	0	130	2e-05	0	0	0	170	0.8	0.5	0.3	0
	131	0.0047006	0.0023503	0.0023503	0	168	1.6	1.2	0.4	0	131	0.00356	0.00178	0.00178	0	180	2	1.2	0.8	0
	132	0.0121	0.0060882	0.0060391	0	184	5	3.5	1.5	0	132	0.0109	0.0054783	0.0054401	0	190	4.7112	3	1.7112	0
	133	0.0207	0.0105	0.0103	0	212	9.8992	5.4413	2.6538	1.7264	133	0.0191	0.0096071	0.0094793	0	216	0	0	2.7559	2.0326
	134	0.0267	0.0135	0.0132	0	222	13.7988	5.502	2.541	5.5983	134	0.0282	0.0143	0.014	0	222	13.133	6.0719	3	3.849
	135	0.0376	0.0191	0.0185	0	231	16.9477	4.963	2.569	8.9222	135	0.0386	0.0196	0.019	0	231	14.6445	4.4943	2.291	7.6571
	136	0.0449	0.0229	0.022	0	244	17.5	4.4	1.5	10.5	136	0.0412	0.0209	0.0203	0	248	14.9958	4.0404	1.8	8.6554
	137	0.0587	0.03	0.0286	0						137	0.0495	0.0252	0.0243	0
	138	0.0751	0.0386	0.0365	0						138	0.0601	0.0308	0.0294	0
	139	0.0937	0.0484	0.0453	0						139	0.0682	0.035	0.0332	0
	140	0.1125	0.0584	0.0541	0						140	0.0872	0.045	0.0422	0
	141	0.1305	0.068	0.0625	0						141	0.1045	0.0542	0.0503	0
	142	0.1572	0.0823	0.0749	0						142	0.1296	0.0676	0.062	0
	143	0.1892	0.0996	0.0896	0						143	0.158	0.0829	0.0751	0
	144	0.2248	0.1189	0.1059	0						144	0.1898	0.1001	0.0897	0
	145	0.2472	0.1312	0.1161	0						145	0.2256	0.1196	0.106	0
	146	0.2743	0.146	0.1283	0						146	0.247	0.1314	0.1156	0
	147	0.3186	0.1705	0.1481	0						147	0.2671	0.1425	0.1246	0
	148	0.3714	0.1997	0.1717	0						148	0.3176	0.1706	0.147	0
	149	0.4333	0.2343	0.199	0						149	0.3821	0.2068	0.1753	0
	150	0.5017	0.2726	0.229	0						150	0.4176	0.2268	0.1908	0
	151	0.5321	0.2898	0.2423	0						151	0.457	0.2492	0.2078	0
	152	0.6308	0.3459	0.2848	0						152	0.5216	0.286	0.2356	0
	153	0.746	0.4118	0.3342	0						153	0.5714	0.3145	0.2568	0
	154	0.8353	0.4631	0.3722	0						154	0.6789	0.3765	0.3024	0
	155	0.9766	0.5448	0.4318	0						155	0.8024	0.448	0.3544	0
	156	1.118	0.627	0.491	0						156	0.9352	0.5255	0.4097	0
	157	1.2436	0.7004	0.5432	0						157	1.0843	0.613	0.4714	0
	158	0.2279	0.1323	0.0956	0						158	0.1082	0.0624	0.0458	0
	159	0.238	0.1383	0.0998	0						159	0.1164	0.0673	0.0491	0
	160	0.2559	0.1488	0.1071	0						160	0.1312	0.076	0.0551	0
	161	0.2742	0.1597	0.1146	0						161	0.1478	0.0859	0.0619	0
	162	0.2918	0.1701	0.1217	0						162	0.1556	0.0906	0.065	0
	163	0.3035	0.177	0.1265	0						163	0.168	0.098	0.07	0
	164	0.3213	0.1875	0.1338	0						164	0.1855	0.1084	0.0772	0
	165	0.3421	0.1998	0.1423	0						165	0.2031	0.1188	0.0843	0
	166	0.3661	0.214	0.152	0						166	0.2223	0.1303	0.0921	0
	167	0.3936	0.2303	0.1633	0						167	0.2433	0.1427	0.1005	0
	168	0.4261	0.2497	0.1765	0						168	0.266	0.1562	0.1097	0
	169	0.4641	0.2724	0.1917	0						169	0.291	0.1712	0.1199	0
	170	0.5086	0.2991	0.2094	0						170	0.3205	0.1888	0.1317	0
	171	0.5608	0.3305	0.2303	0						171	0.3535	0.2086	0.1449	0
	172	0.621	0.3666	0.2544	0						172	0.3915	0.2314	0.1601	0
	173	0.6909	0.4085	0.2824	0						173	0.4351	0.2575	0.1776	0
	174	0.7706	0.4563	0.3142	0						174	0.4867	0.2885	0.1982	0
	175	0.8939	0.5303	0.3636	0						175	0.5079	0.3012	0.2067	0
	176	1.0434	0.62	0.4234	0						176	0.5691	0.3379	0.2312	0
	177	1.2195	0.7257	0.4938	0						177	0.5947	0.3533	0.2414	0
	178	1.4049	0.8369	0.568	0						178	0.6155	0.3658	0.2497	0
	179	1.5072	0.8983	0.6089	0						179	0.6707	0.3989	0.2718	0
	180	1.5825	0.9435	0.639	0						180	0.7827	0.4661	0.3166	0
	181	1.6913	1.0088	0.6826	0						181	0.9193	0.5481	0.3713	0
	182	1.9281	1.1508	0.7773	0						182	1.0427	0.6221	0.4206	0
	183	2.172	1.2972	0.8748	0						183	1.2122	0.7238	0.4884	0
	184	2.4021	1.4352	0.9646	0						184	1.4095	0.8422	0.5673	0
	185	2.6627	1.5916	1.0632	0						185	1.6206	0.9688	0.6518	0
	186	2.934	1.7544	1.1584	0						186	1.8287	1.0937	0.735	0
	187	3.2186	1.9251	1.2518	0						187	1.9119	1.1436	0.7678	0
	188	3.4569	2.0692	1.3156	0						188	1.9843	1.1871	0.7912	0
	189	3.745	2.245	1.3954	0						189	2.0506	1.2268	0.8104	0
	190	4.0347	2.4234	1.4678	0						190	2.3058	1.3814	0.911	0
	191	4.3352	2.61	1.5381	0						191	2.5651	1.54	1.0094	0
	192	4.628	2.7936	1.5998	0						192	2.8393	1.7093	1.1054	0
	193	4.9249	2.9812	1.6566	0						193	3.122	1.8852	1.1956	0
	194	5.1936	3.1524	1.6967	0						194	3.4115	2.0669	1.2804	0
	195	5.3064	3.2249	1.6705	0						195	3.7109	2.2565	1.3624	0
	196	5.4309	3.3056	1.6491	0						196	3.8095	2.3194	1.3548	0
	197	5.6378	3.441	1.6604	0						197	3.9989	2.4414	1.3831	0
	198	5.9704	3.6603	1.7213	0						198	4.1833	2.5614	1.4068	0
	199	6.3133	3.8884	1.7844	0						199	4.4764	2.7538	1.4709	0
	200	6.6245	4.0972	1.834	0						200	4.7973	2.9662	1.5437	0
	201	6.9827	4.3396	1.9022	0						201	5.0776	3.1534	1.5989	0
	202	7.3381	4.5823	1.9692	0						202	5.2909	3.297	1.6287	0
	203	7.6942	4.8274	2.036	0						203	5.3765	3.3551	1.6091	0
	204	8.0478	5.0729	2.1027	0						204	5.6839	3.5653	1.6806	0
	205	8.392	5.3135	2.1671	0						205	6.015	3.7935	1.7614	0
	206	8.7398	5.5296	2.2237	0.0391						206	6.348	4.0248	1.8416	0
	207	9.0892	5.7129	2.2721	0.1267						207	6.6874	4.2622	1.9221	0
	208	9.426	5.8566	2.3117	0.2582						208	7.0191	4.4658	1.9899	0.0408
	209	9.7508	5.9641	2.345	0.4294						209	7.343	4.6329	2.047	0.1261
	210	10.071	6.041	2.3636	0.6402						210	7.6601	4.7652	2.0966	0.2541
	211	10.38	6.0859	2.367	0.885						211	7.962	4.8622	2.1339	0.4174
	212	10.688	6.1009	2.3624	1.1713						212	8.2667	4.9333	2.1588	0.6205
	213	10.954	5.9789	2.3527	1.5597						213	8.552	4.9756	2.1704	0.8453
	214	11.226	5.8691	2.3404	1.9413						214	8.8325	4.9945	2.1709	1.0989
	215	11.505	5.7703	2.3256	2.3191						215	9.0763	4.8946	2.1624	1.4426
	216	11.806	5.6813	2.3084	2.7087						216	9.2701	4.8047	2.1513	1.7263
	217	12.063	5.6013	2.2885	3.0455						217	9.4473	4.7238	2.1375	1.9844
	218	12.277	5.5292	2.2658	3.3322						218	9.6893	4.651	2.1214	2.2992
	219	12.566	5.4644	2.2421	3.6857						219	9.9211	4.5854	2.1034	2.5966
	220	12.846	5.406	2.2175	4.0241						220	10.175	4.5265	2.0836	2.9094
	221	13.137	5.3535	2.1921	4.368						221	10.419	4.4734	2.0624	3.2063
	222	13.41	5.3062	2.1659	4.6879						222	10.659	4.4256	2.0406	3.4942
	223	13.457	5.2637	2.1389	4.7773						223	10.919	4.3826	2.0183	3.7975
	224	13.612	5.2254	2.1111	4.971						224	11.178	4.3439	1.9954	4.0948
	225	13.817	5.1909	2.0826	5.2101						225	11.438	4.3091	1.972	4.3901
	226	13.984	5.1599	2.0534	5.4087						226	11.689	4.2777	1.948	4.6718
	227	14.17	5.132	2.0236	5.622						227	11.901	4.2495	1.9235	4.9127
	228	14.438	5.1069	1.9932	5.9152						228	12.133	4.2241	1.8984	5.1694
	229	14.705	5.0842	1.9633	6.2052						229	12.382	4.2013	1.8727	5.4412
	230	14.967	5.0639	1.9339	6.487						230	12.621	4.1807	1.8464	5.7008
	231	15.22	5.0456	1.9049	6.7583						231	12.849	4.1622	1.8197	5.9475
	232	15.459	5.0291	1.8763	7.0142						232	13.044	4.1455	1.7926	6.1594
	233	15.684	5.0143	1.8482	7.2542						233	13.202	4.1305	1.7657	6.332
	234	15.919	5.0009	1.8204	7.5024						234	13.418	4.117	1.7392	6.5623
	235	16.073	4.9889	1.7931	7.6686						235	13.511	4.1049	1.7132	6.6672
	236	16.183	4.9781	1.7662	7.7892						236	13.678	4.094	1.6875	6.8451
	237	16.345	4.9683	1.7397	7.9604						237	13.889	4.0841	1.6621	7.0656
	238	16.603	4.9596	1.7136	8.2275						238	14.056	4.0753	1.6372	7.2421
	239	16.808	4.9517	1.6879	8.4402						239	14.227	4.0673	1.6127	7.4202
	240	17.04	4.9446	1.6626	8.6791						240	14.424	4.0601	1.5885	7.6245
	241	17.251	4.9382	1.6377	8.8973						241	14.621	4.0537	1.5646	7.8278
	242	17.482	4.9325	1.6131	9.1336						242	14.774	4.0479	1.5412	7.9868
	243	17.708	4.9273	1.5889	9.3648						243	15.003	4.1886	1.518	8.0753
	244	17.92	4.9226	1.5651	9.5819						244	15.103	4.289	1.4953	8.0753
											245	15.345	4.5302	1.4728	8.0753
											246	15.549	4.7349	1.4508	8.0753
											247	15.784	4.9697	1.429	8.0753
											248	15.888	5.0738	1.4076	8.0753

## Sheet: Supplementary Figure 5
Supplementary Figure 5	Calibration	variety	Calibration/Validation1/Validation2	Year	Sowing	AYield	S-Yield	ABiomass	S-Biomass	ADuration	S-Dua	Validation1	variety	Calibration/Validation1/Validation2	Year	Sowing	AYield	S-Yield	ABiomass	S-Biomass	ADuration	S-Dua	S-Dua	Validation2	variety	Calibration/Validation1/Validation2	Year	Sowing	AYield	S-Yield	ABiomass	S-Biomass	ADuration	S-Dua	Validation2	ABiomass	S-Biomass	ADuration	S-Dua	ABiomass	S-Biomass
		Huanghuazhan	Calibration	2012	2018-05-10	10	10.896	16.3	18.231	130	130		Huanghuazhan	Validation1	2013	2018-05-10	8.584	9.1572	16.21	16.208	122	126	126		Huanghuazhan	Validation2	2012	2018-05-13	9.44	10.129	17.29	17.058	135	126		17.29	17.058	135	126	17.29	17.058
		Jinyou527	Calibration	2008	2018-04-19	14.4	14.41	19.8	21.078	175	177		Jinyou527	Validation1	2009	2018-04-20	11.5	12.872	18	18.708	165	172	172		Huanghuazhan	Validation2	2013	2018-05-13	10.53	10.326	17.56	16.843	136	128		17.56	16.843	136	128	17.56	16.843
		Kongyu131	Calibration	2010	2018-04-12	8.6	10.55	16	16.514	145	146		Kongyu131	Validation1	2011	2018-04-12	9.5	10.46	16	16.748	150	154	154		Huanghuazhan	Validation2	2014	2018-05-15	9.63	8.6834	17.4	14.372	128	127		17.4	14.372	128	127	17.4	14.372
		Kongyu131	Calibration	2012	2018-04-12	11.6	12.023	18	18.574	150	162		Liangyou287	Validation1	2013	2018-03-13	10.27	10.727	16.3	15.934	122	129	129		Huanghuazhan	Validation2	2014	2018-06-18	10.38	8.9167	16.8	13.315	137	129		16.8	13.315	137	129	16.8	13.315
		Liangyou287	Calibration	2014	2018-03-15	8.43	8.3448	12.7	12.754	127	128		Liaojing9	Validation1	2006-2007 ave	2018-04-05	10.37	10.721	22.79	21.2	163	169	169		Huanghuazhan	Validation2	2015	2018-05-14	10.5	9.8293	20.7	15.49	125	126		20.7	15.49	125	126	20.7	15.49
		Liaojing9	Calibration	2006-2007 ave	2018-04-15	10.26	10.58	19.76	19.276	153	155		Teyou582-E	Validation1	2011	2018-03-11	10.2	10.079	15.6923	16.1	129	130	130		Huanghuazhan	Validation2	2015	2018-06-19	10.08	10.375	17.1	16.214	138	132		17.1	16.214	138	132	17.1	16.214
		Liaojing9	Calibration	2009	2018-04-08	10.2	11.87	19.2453	20.91	158	159		Teyou582-L	Validation1	2011	2018-07-12	8.95	9.7403	13.7692	13.4	126	125	125		Jinyou527	Validation2	2008-2009 ave	2018-03-21	11.01	12.8	18.06	19.8	181	177		18.06	19.8	181	177	18.06	19.8
		Teyou582-E	Calibration	2010	2018-03-11	10.57	10.14	16.2615	16.6	125	128		Tianyouhuazhan	Validation1	2012	2018-06-17	9.1	10.51	15.2	16.264	138	134	134		Jinyou527	Validation2	2008-2009 ave	2018-04-08	8.44	9.27	15.06	13.9	155	155		15.06	13.9	155	155	15.06	13.9
		Teyou582-L	Calibration	2010	2018-07-15	8.7	8.86	13.3846	13.3	124	120					R2	0.770719		0.913949		0.963903				Jinyou527	Validation2	2009	2018-04-03	11.4	13.037	17.4	20.582	185	188		17.4	20.582	185	188	17.4	20.582
		Tianyouhuazhan	Calibration	2013	2018-06-17	9.4	9.4025	15	15.254	135	136					RMSE	0.872633		0.802922		4.79583				Kongyu131	Validation2	2007	2018-04-12	10.78	10.086		19.62	155	156		17.19	20.91	155	156	17.19	20.91
					R2	0.814815		0.935884		0.958336						RMSEn%	8.89602		4.79494		3.44096				Kongyu131	Validation2	2010	2018-04-12	11.55	10.681	17.19	20.91	155	152		16.54	11.066	155	152	16.54	11.066
					RMSE	0.888449		0.956577		4.25441						max	11.5	12.872	22.79	21.2	165	172			Liangyou287	Validation2	2013	2018-04-04	8.45	8.5066	16.54	11.066	106	112		12.13	10.391	106	112	12.13	10.391
					RMSEn%	8.69664		5.74689		2.99185						min	8.584	9.1572	13.7692	13.4	122	125			Liangyou287	Validation2	2014	2018-04-03	7.66	7.8788	12.13	10.391	111	113		11.6	12.387	111	113	11.6	12.387
					max	14.4	14.41	19.8	21.078	175	177														Liangyou287	Validation2	2015	2018-03-17	7.15	8.619	11.6	12.387	124	129		14	14	124	129	14	14
					min	8.43	8.3448	12.7	12.754	124	120														Liangyou287	Validation2	2013	2018-04-04	8.3	9.2142	14	14	118	129		18.21	18.338	118	129	18.21	18.338
	A:actual observed value; S: simulated value																								Liaojing9	Validation2	2005	2018-04-15	9.47	9.7889		17.618		165		18	20.42	138	138	18	20.42
																									Liaojing9	Validation2	2005	2018-04-05	8.74	10.342	18.21	18.338		178		14.4333	14.51	138	139	14.4333	14.51
																									Liaojing9	Validation2	2006	2018-04-15	9.82	12.255		20.922		171		16.8167	16.092	125	134	16.8167	16.092
																									Liaojing9	Validation2	2006	2018-04-05	9.22	11.662		21.172		177		13.5833	15.432	125	122	13.5833	15.432
																									Liaojing9	Validation2	2007	2018-04-15	8.99	11.154		20.463		166		10.9167	11.501	121	121	10.9167	11.501
																									Liaojing9	Validation2	2007	2018-04-05	8.8	11.994	18	20.42		174		12.8333	11.626	115	117	12.8333	11.626
																									Liaojing9	Validation2	2007	2018-04-05	9.16	9.5285		19.432		166		12.0167	10.97	128	125	12.0167	10.97
																									Liaojing9	Validation2	2007	2018-04-05	9.73	10.96		20.42		174		11	12.299	122	117	11	12.299
																									Liaojing9	Validation2	2007	2018-04-05	11.62	11.098		20.778		172		14.4167	11.889	124	131	14.4167	11.889
																									Liaojing9	Validation2	2007	2018-04-05	8.75	11.015		20.405		172		10.7667	16.795	124	129	10.7667	16.795
																									Liaojing9	Validation2	2007	2018-04-05	7.48	9.1444		18.717		164		13.1833	15.584	115	124	13.1833	15.584
																									Teyou582_Early	Validation2	2010	2018-03-22	8.66	9.7851	14.4333	14.51	138	138		14.05	14.029	121	132	14.05	14.029
																									Teyou582_Early	Validation2	2010	2018-03-08	10.09	9.9992	16.8167	16.092	138	139		14.1	15.619	123	130	14.1	15.619
																									Teyou582_Early	Validation2	2010	2018-03-11	8.15	9.6937	13.5833	15.432	125	134		15.95	17.347	136	135	15.95	17.347
																									Teyou582_Late	Validation2	2010	2018-07-13	6.55	7.6248	10.9167	11.501	125	122		18.04	14.76	122	141	18.04	14.76
																									Teyou582_Late	Validation2	2010	2018-07-14	7.7	7.7833	12.8333	11.626	121	121		14.95	14.787	133	133	14.95	14.787
																									Teyou582_Late	Validation2	2010	2018-07-18	7.21	7.3459	12.0167	10.97	115	117		15.19	14.45	138	132	15.19	14.45
																									Teyou582_Early	Validation2	2011	2018-03-10	6.6	7.865	11	12.299	128	125		19.1	15.459	135	135	19.1	15.459
																									Teyou582_Early	Validation2	2011	2018-03-06	8.65	7.7566	14.4167	11.889	122	117		13.75	15.3			13.75	15.3
																									Teyou582_Late	Validation2	2011	2018-07-08	6.46	10.495	10.7667	16.795	124	131	R2	0.328975		0.870702
																									Teyou582_Late	Validation2	2011	2018-07-13	7.91	9.7895	13.1833	15.584	124	129	RMSE	2.46089		6.32456
																									Teyou582_Late	Validation2	2012	2018-07-24	8.15	9.247	14.05	14.029	115	124	RMSEn%	16.0862		4.7738
																									Tianyouhuazhan	Validation2	2008	2018-06-25	9.48	9.5679	14.1	15.619	121	132	Count	34		33
																									Tianyouhuazhan	Validation2	2010	2018-05-10	10	9.74645	15.95	17.347	123	130
																									Tianyouhuazhan	Validation2	2013	2018-06-17	8.75	9.4042	18.04	14.76	136	135				sum table
																									Tianyouhuazhan	Validation2	2013	2018-06-20	9.45	9.2701	14.95	14.787	122	141			Yield	Biomass	Duration
																									Tianyouhuazhan	Validation2	2014	2018-06-23	8.9	8.971	15.19	14.45	133	133		R2	0.323954	0.328975	0.870702
																									Tianyouhuazhan	Validation2	2015	2018-06-19	10.85	9.7334	19.1	15.459	138	132		RMSE	1.40234	2.46089	6.32456
																									Tianyouhuazhan	Validation2	2014	2018-06-19	10.3	8.7903	13.75	15.3	135	135		RMSEn%	15.3896	16.0862	4.7738
																												R2	0.323954							Count	44	34	33
																												RMSE	1.40234							max	11.62	20.7	185
																												RMSEn%	15.3896							min	6.46	10.7667	106
																												Count	44
																												max	11.62
																												min	6.46

## Sheet: Supplementary Figure 6
Supplementary Figure 6	raw data (from NBSC1)	Year	Total Harvested Area (Mha)	Single Season Harvested Area (Mha)	Double Season Harvested Area (Mha)	Total Production (MMT)	Single Season Production (MMT)	Double Season Production (MMT)	Average Yield (t/ha)	Single Season Yield (t/ha)	Double Season Yield (t/ha)	Equation for projection	Single phase model:
		2014	30.3099	18.3331	5.9884	206.507	134.536	35.9855	6.8132	7.4067	5.92315		f = y0 + a * x
		2013	30.3117	18.1863	6.0627	203.612	132.976	35.318	6.7173	7.3119	5.8277		slope = a
		2012	30.1371	18.0188	6.05919	204.236	133.569	35.3332	6.77689	7.41276	5.82881		Two phase model:
		2011	30.057	18.1005	5.97828	201.001	133.081	33.9599	6.68732	7.35236	5.68114		t1 = min (t )
		2010	29.8734	17.8528	6.01028	195.761	129.148	33.3068	6.55296	7.23401	5.537		t2 = max (t )
		2009	29.6269	17.5272	6.04984	195.103	126.605	34.2487	6.58533	7.22336	5.6617		region1 (t) = (y1 * (T1 - t) + y2 * (t - t1)) / (T1 - t1)
		2008	29.2411	17.4227	5.90918	191.896	126.14	32.8779	6.56254	7.23997	5.56292		slope1 = (y2 - y1) / (T1 - t1)
		2007	28.9188	17.1382	5.89031	186.034	121.006	32.5142	6.43298	7.06059	5.51916		region2 (t) = (y2 * (t2 - t) + y3 * (t - T1)) / (t2 - T1)
		2006	28.9379	16.84	6.04893	181.718	115.935	32.8918	6.2796	6.88448	5.43488		slope2 = (y3 - y2) / (t2 - T1)
		2005	28.8472	16.2722	6.28751	180.588	114.101	33.2436	6.26018	7.01205	5.28725		f = if (t < = T1, region1 (t ), region2 (t))
		2004	28.3788	16.068	6.15543	179.088	113.912	32.5877	6.31061	7.08941	5.2982	*The calculations were done by Sigmaplot 10.0
		2003	26.5078	14.881	5.81341	160.656	99.2674	30.6941	6.06068	6.67074	5.27966	Calculation	harvest area_total			harvest area_double			harvested area_single			yield_single			yield_double
		2002	28.2016	15.7642	6.21867	174.538	109.007	32.7656	6.18896	6.91487	5.26304		slope1	-0.242756		slope1	-0.406135		y0	-409.111		y0	-90.7881		y0	-47.2547
		2001	28.8124	15.3704	6.72101	177.58	104.038	36.7711	6.16333	6.76875	5.46406		slope2	0.191318		slope2	0.0345327		a	0.2122		a	0.048		a	0.0263
		2000	29.9617	15.5729	7.1944	187.908	109.064	39.4218	6.27159	7.00345	5.4806		y1	33.1943		y1	20.6905		R2	0.884		R2	0.7825		R2	0.708
		1999	31.2835	15.3003	7.99161	198.487	109.397	44.5451	6.34479	7.15	5.56576		y2	28.5774		y2	11.8575		p	<0.0001		p	<0.0001		p	<0.0001
		1998	31.2138	14.9622	8.12582	198.713	109.554	44.5797	6.36619	7.32204	5.47503		y3	30.487		y3	12.1079		n	30 (years)		n	30 (years)		n	30 (years)
		1997	31.7649	14.6535	8.55571	200.735	105.023	47.8561	6.3194	7.16709	5.59417		T1	2004.02		T1	2006.75
		1996	31.4056	14.0777	8.66451	195.103	99.6997	47.7015	6.21235	7.08208	5.49713		R2	0.73		R2	0.93
		1995	30.7441	12.4558	9.14413	185.226	83.9244	50.6515	6.02477	6.73777	5.50271		p	<0.0001		p	<0.0001
		1994	30.1714	12.4619	8.85475	175.933	80.64	47.6465	5.83112	6.47092	5.3568		n	30 (years)		n	30 (years)
		1993	30.3552	12.1439	9.10575	177.514	78.997	49.259	5.84789	6.50508	5.38092					*We adjusted 0.03 to 0.00 in the figure because the increasing trend is not significant in double-rice harvested area.
		1992	32.0902	14.1779	8.95615	186.222	90.968	47.627	5.80308	6.41618	5.31747
		1991	32.59	13.8241	9.3829	183.813	86.659	48.577	5.64017	6.26871	5.17425
		1990	33.0645	13.8078	9.62819	189.331	88.841	50.2455	5.72612	6.43412	5.22183
		1989	32.7004	13.5607	9.56975	180.13	83.296	48.417	5.5085	6.14244	5.06074
		1988	31.9875	13.2095	9.38897	169.107	77.407	45.8505	5.28666	5.85993	4.88725
		1987	32.1928	13.0552	9.56876	174.262	79.763	47.5875	5.41307	6.10967	4.97546
		1986	32.2661	12.9261	9.67	172.224	77.933	47.1455	5.33761	6.02912	4.87966
		1985	32.0701	12.7883	9.64083	168.569	74.586	46.9915	5.25627	5.83236	4.87573

[truncated: 3 more sheets: Supplementary Figure 7, Supplementary Figure 8, Supplementary Table 8]
